# Supplementary material for: Molecular residual disease and efficacy of adjuvant chemotherapy in patients with colorectal cancer
Source: Nat Med. 2023 Jan 16;29(1):127–34. doi: 10.1038/s41591-022-02115-4 (PMC9873552; doi:10.1038/s41591-022-02115-4)
Supplement: Supplementary file 3 — Supplementary Table 4 Names of participating institutes. Supplementary Table 5 Baseline characteristics of 289 patients who were excluded owing to enrollment in phase III clinical trials. Supplementary Table 6 Raw data representing patient characteristics. Supplementary Table 7 Raw data of ctDNA results before surgery, and 4 weeks and 12 weeks after surgery. [file 41591_2022_2115_MOESM3_ESM.xlsx]

## Sheet: Supplementary Table 4
Supplementary Table 4: Names of Participating institutes
No.	Site Name
1	Hokkaido University Hospital
2	Sapporo Medical University
3	Kushiro Rohsai Hospital
4	Otaru-Ekisaikai Hospital
5	Tonan Hospital
6	Teine Keijinkai Hospital
7	Sapporo-Kosei General Hospital
8	Hakodate Goryoukaku Hospital
9	Keiyukai Sapporo Hospital
10	Tohoku University Hospital
11	Sendai city medical center Sendai Open Hospital
12	Akita Red Cross Hosp
13	University of Tsukuba Hospital
14	National Hospital Organization Mito Medical Center
15	Saitama Medical Center, Saitama Medical University
16	Saitama Cancer Center
17	National Cancer Center Hospital East
18	Kameda Medical Center
19	Chiba University Graduate School of Medicine
20	Seirei Sakura Citizen Hospital
21	Teikyo University Chiba Medical Center
22	Funabashi Municipal Medical Center
23	National Cancer Center Hospital
24	Kyorin University hospital
25	Tokyo Metropolitan Cancer and Infectious Diseases Center Komagome Hospital
26	Cancer Institute Hospital of JFCR
27	Tokyo Women's Medical University Hospital
28	Kanagawa Cancer Center
29	St. Marianna University School of Medicine
30	Kitasato University
31	Yokohama City University Medical Center
32	Fujisawa Shounandai Hospital
33	Saiseikai Yokohamashi Nanbu Hospital
34	Toyama University Hospital
35	Kanazawa University Graduate School of Medicine
36	Kanazawa Medical University
37	Ishikawa Prefectural Central Hospital
38	University of Fukui
39	Aizawa hospital
40	Graduate School of Medicine, Gifu University
41	Matsunami General Hospital
42	Gifu Prefectural General Medical Center
43	Shizuoka Cancer Center
44	Shizuoka General Hospital
45	Aichi Cancer Center Hospital
46	National Hospital Organization Nagoya Medical Center
47	Fujita Health University
48	Nagoya City University Graduate School of Medical Sciences
49	Nagoya Red Cross Daiichi Hospital
50	Japanese Red Cross Nagoya Daini Hospital
51	KARIYA TOYOTA General Hospital
52	Kyoto city hospital
53	National Hospital Organization Osaka National Hospital
54	KANSAI MEDICAL UNIVERSRTY HOSPITAL
55	OsakaMedical College Hospital
56	Suita Municipal Hospital
57	Higashiosaka City Medical Center
58	Toyonaka Municipal Hospital
59	Osaka General Medical Center
60	Ikeda City Hospital
61	Osaka International Cancer Institute
62	Japan Community Healthcare Organization Hoshigaoka Medical Center
63	Kansai Rosai Hospital
64	Sano hospital
65	Hyogo College of Medicine
66	Hyogo prefectural Nishinomiya Hospital
67	Kobe City Medical Center General Hospital
68	Kobe City Hospital Organization Kobe City Medical Center West Hospital
69	Hyogo Cancer Center
70	Japanese Red Cross Society Himeji Hospital
71	NISHI-KOBE MEDICAL CENTER
72	AIJINKAI Healthcare Corporation Akashi Medical Center
73	Shimane Prefectural Hospital
74	Okayama University Hospital
75	Kurashiki Central Hospital
76	Okayama Rosai Hospital
77	National Hospital Organization Kure Medical Center and Chugoku Cancer Center
78	Hiroshima City Asa Hospital
79	National Hospital Organization Shikoku Cancer Center
80	Kyushu university
81	National Kyushu Cancer Center
82	National Hospital Organization Kyushu Medical Center
83	Kurume University hospital
84	University of Occupational & Environmental Health
85	Kitakyushu General Hospital
86	Kyushu Central Hospital
87	Saiseikai Fukuoka General Hospital
88	Nagasaki harbor medical center
89	Sasebo City General Hospital
90	Kumamoto University Hospital
91	Nakatsu Municipal Hospital
92	National Taiwan University Hospital

## Sheet: Supplementary Table 5
Supplementary Table 5. Baseline characteristics of 289 patients who were excluded due to enrolment in Phase III clinical trials
Patient Characteristics		N=289 (%)
Age	Median (range)	70 (28-86)
	< 70	159 (55.0)
	>70 years old	130 (51.9)
Sex	Male	157 (54.3)
	Female	132 (45.6)
ECOG PS	0	255 (88.2)
	1	34 (11.7)
Primary Location	Right-sided colon	96 (33.2)
	Left-sided colon	183 (63.3)
	Rectum	3 (1.0)
	Unknown	7 (2.4)
Pathological T-stage	T1-2	15 (5.1)
	T3-T4	250 (86.5)
	Unknown	24 (8.3)
Pathological N-stage	N0	159 (55.0)
	N1-2	106 (36.6)
	Unknown	24 (8.3)
Pathological stage	Stage I	1 (0.3)
	Stage II	157 (54.3)
	Stage III	104 (35.9)
	Stage IV	20 (6.9)
	Unknown	7 (2.4)
RAS/BRAF status	RAS/BRAF wild-type	155 (53.6)
	RAS mutant	132 (45.6)
	BRAF mutant	2 (0.6)
MSI Status	MSI-High	1 (0.3)
	MSS	288 (99.6)

## Sheet: Supplementary Table 6
Supplementary 6. Raw data for patient characteristics
ID	sex	age	Days from surgery (DFS)	Relapsed	Stage	4w MRD status	cleared
awd2	Male	51	755	0	IV	NEGATIVE
b64x	Male	75	82	1	II	POSITIVE	FALSE
b7x4	Female	49	748	0	III	NEGATIVE
b0l9	Male	57	743	0	II	NEGATIVE
b2mk	Female	65	253	1	III	POSITIVE	TRUE
b1zv	Male	83	265	1	IV	NEGATIVE
b3wb	Female	85	736	0	II	NEGATIVE
b86a	Male	73	733	0	III	NEGATIVE
b85u	Male	62	655	1	III	NEGATIVE
b85t	Male	61	350	1	III	NEGATIVE
baau	Male	57	722	0	III	NEGATIVE
bap3	Male	63	721	0	III	NEGATIVE
bdze	Female	71	714	0	II	NEGATIVE
bean	Female	69	713	0	IV	NEGATIVE
bgv1	Male	66	707	0	III	NEGATIVE
bguu	Male	56	706	0	II	POSITIVE	TRUE
bjlt	Male	67	700	0	IV	NEGATIVE
bo2y	Male	67	692	0	I	NEGATIVE
bl5h	Male	59	698	0	IV	NEGATIVE
bmyg	Male	66	693	0	III	NEGATIVE
bmlc	Female	70	694	0	I	NEGATIVE
bmxv	Male	70	692	0	IV	NEGATIVE
brs7	Male	74	687	0	IV	POSITIVE	TRUE
buk4	Female	58	688	0	II	NEGATIVE
bq9f	Female	64	687	0	III	NEGATIVE
brrk	Female	74	686	0	II	NEGATIVE
bxqs	Male	65	348	1	III	POSITIVE	FALSE
brs3	Female	74	359	1	II	NEGATIVE
brsi	Male	63	686	0	III	NEGATIVE
brrf	Female	86	686	0	I	NEGATIVE
brsg	Male	71	448	1	IV	NEGATIVE
brsd	Female	73	681	0	III	NEGATIVE
bsxe	Male	62	679	0	II	NEGATIVE
btfm	Male	72	680	0	III	NEGATIVE
btg0	Female	76	680	0	III	NEGATIVE
bsxu	Female	89	679	0	II	NEGATIVE
btgg	Male	43	680	0	IV	NEGATIVE
byvv	Male	65	670	0	II	NEGATIVE
bsya	Male	71	293	1	IV	NEGATIVE
bu0t	Male	72	25	1	III	POSITIVE	FALSE
buk8	Female	71	678	0	II	NEGATIVE
c1ra	Male	72	678	0	I	NEGATIVE
bvlf	Female	77	674	0	III	NEGATIVE
bsyn	Female	71	678	0	III	NEGATIVE
bxpw	Female	69	678	0	IV	POSITIVE	TRUE
bxq3	Male	80	326	1	II	NEGATIVE
bvld	Female	76	677	0	III	NEGATIVE
bsyz	Female	44	678	0	II	NEGATIVE
byxe	Male	75	168	1	II	POSITIVE	FALSE
c2nu	Male	50	674	0	III	NEGATIVE
bu0n	Female	60	677	0	I	NEGATIVE
bvlc	Male	76	169	1	IV	NEGATIVE
bvla	Male	78	673	0	III	NEGATIVE
bx2u	Female	62	672	0	III	NEGATIVE
bx3o	Female	66	672	0	III	NEGATIVE
c0u5	Female	76	664	0	III	NEGATIVE
bx30	Female	62	672	0	I	NEGATIVE
c0ui	Female	55	664	0	III	NEGATIVE
c223	Female	69	671	0	III	NEGATIVE
c0vj	Female	77	663	0	II	NEGATIVE
byxl	Female	82	670	0	II	NEGATIVE
c21o	Female	78	670	0	I	NEGATIVE
byx5	Female	36	666	0	III	NEGATIVE
c5pp	Male	69	663	0	II	NEGATIVE
byx0	Male	49	512	1	III	NEGATIVE
c1qg	Female	73	459	0	II	NEGATIVE
c52f	Female	71	450	0	II	NEGATIVE
c20i	Female	73	170	1	IV	NEGATIVE
c36a	Female	53	664	0	III	NEGATIVE
c374	Female	53	665	0	III	POSITIVE	TRUE
c0tk	Female	64	663	0	II	NEGATIVE
c0tb	Male	70	663	0	I	NEGATIVE
c35r	Female	71	657	0	I	NEGATIVE
c529	Female	72	651	0	II	NEGATIVE
c348	Male	79	15	1	III	POSITIVE	FALSE
c1qo	Female	54	659	0	III	NEGATIVE
c0va	Male	63	107	1	IV	NEGATIVE
c360	Male	67	660	0	III	NEGATIVE
c35g	Male	43	48	1	I	POSITIVE	FALSE
c1qj	Male	72	659	0	I	NEGATIVE
c1ql	Male	70	659	0	II	NEGATIVE
c22s	Female	66	658	0	III	NEGATIVE
c37g	Male	87	659	0	II	NEGATIVE
c22c	Male	70	658	0	III	NEGATIVE
c3uu	Female	66	658	0	III	POSITIVE	TRUE
c36i	Female	64	657	0	III	NEGATIVE
c8gh	Male	75	645	0	III	NEGATIVE
c525	Female	88	651	0	III	NEGATIVE
c33u	Male	81	657	0	II	NEGATIVE
c5pj	Female	70	656	0	IV	NEGATIVE
c8em	Male	64	656	0	II	NEGATIVE
c5p3	Female	63	185	1	IV	POSITIVE	FALSE
c36v	Female	48	656	0	III	NEGATIVE
c8f3	Male	70	90	1	IV	NEGATIVE
c8g5	Female	68	653	0	II	NEGATIVE
c5q0	Female	52	120	1	II	NEGATIVE
c6v8	Female	61	71	1	III	POSITIVE	FALSE
ccgg	Male	69	643	0	II	NEGATIVE
c4q9	Female	69	78	1	II	POSITIVE	FALSE
c6xc	Male	75	651	0	II	NEGATIVE
c51y	Female	71	651	0	II	NEGATIVE
c4q5	Female	78	202	1	II	POSITIVE	FALSE
c6x1	Male	81	650	0	I	NEGATIVE
cb6f	Female	71	650	0	IV	NEGATIVE
c8dq	Male	74	650	0	III	NEGATIVE
c6wr	Male	79	650	0	III	NEGATIVE
c6ut	Female	63	650	0	II	NEGATIVE
cabc	Female	45	650	0	IV	NEGATIVE
c8x5	Female	71	650	0	IV	NEGATIVE
c6wj	Female	80	650	0	II	NEGATIVE
c6w6	Male	68	650	0	III	POSITIVE	TRUE
c8ex	Female	70	338	1	III	POSITIVE	TRUE
c6vp	Male	48	649	0	III	NEGATIVE
cabt	Male	72	649	0	IV	NEGATIVE
c8fi	Female	52	646	0	III	POSITIVE	TRUE
c6xn	Male	62	649	0	III	NEGATIVE
c9s2	Male	70	643	0	III	NEGATIVE
c8xf	Male	46	643	0	III	NEGATIVE
c8fa	Male	68	162	1	IV	POSITIVE	FALSE
ccf1	Male	82	181	1	III	POSITIVE	FALSE
c8fc	Male	71	645	0	III	NEGATIVE
c8e0	Male	72	644	0	III	NEGATIVE
c8ur	Female	82	643	0	II	NEGATIVE
c8we	Male	69	642	0	IV	NEGATIVE
c8eb	Male	75	645	0	III	NEGATIVE
c8fs	Female	69	645	0	II	NEGATIVE
c8ep	Female	71	645	0	II	NEGATIVE
c8xz	Male	60	643	0	III	NEGATIVE
c8wv	Female	71	644	0	III	NEGATIVE
c8y7	Male	67	644	0	III	POSITIVE	TRUE
cd3p	Male	52	642	0	IV	NEGATIVE
cabu	Female	77	642	0	II	NEGATIVE
caci	Male	43	642	0	IV	NEGATIVE
cjq8	Male	80	630	0	IV	NEGATIVE
cac6	Male	55	642	0	I	NEGATIVE
cgd4	Female	72	635	0	III	NEGATIVE
ccfh	Male	47	636	0	III	NEGATIVE
cad0	Female	30	639	0	II	NEGATIVE
ccg0	Male	66	636	0	II	NEGATIVE
clua	Female	72	516	1	III	POSITIVE	TRUE
cd3w	Female	73	638	0	II	NEGATIVE
capc	Female	71	639	0	II	NEGATIVE
ccgv	Female	45	639	0	I	NEGATIVE
capf	Male	69	639	0	IV	NEGATIVE
cch0	Female	77	639	0	II	NEGATIVE
caax	Female	74	128	1	IV	POSITIVE	FALSE
cb9a	Female	57	638	0	II	NEGATIVE
cacd	Male	61	639	0	IV	NEGATIVE
cb5x	Female	85	638	0	II	NEGATIVE
cap5	Female	56	638	0	IV	POSITIVE	TRUE
cb5a	Female	50	638	0	III	NEGATIVE
cgyz	Male	61	252	1	IV	POSITIVE	FALSE
capk	Male	54	638	0	III	NEGATIVE
cb90	Female	76	637	0	II	NEGATIVE
cb8w	Female	60	134	1	III	POSITIVE	FALSE
clnv	Female	75	618	0	II	NEGATIVE
cb71	Male	73	637	0	II	NEGATIVE
ccgf	Female	72	46	1	IV	POSITIVE	FALSE
cb7q	Male	60	637	0	II	NEGATIVE
chsm	Male	57	629	0	IV	NEGATIVE
ccct	Female	71	636	0	III	POSITIVE	TRUE
cgzn	Male	49	252	1	IV	POSITIVE	TRUE
cceo	Female	62	636	0	I	NEGATIVE
ccc0	Male	75	635	0	IV	NEGATIVE
chrs	Female	73	635	0	III	NEGATIVE
chml	Female	83	630	0	II	NEGATIVE
cccd	Male	81	635	0	I	NEGATIVE
cgcc	Male	75	632	0	IV	NEGATIVE
coj6	Male	49	88	1	IV	POSITIVE	FALSE
cga9	Female	70	632	0	I	NEGATIVE
cgco	Male	91	631	0	III	NEGATIVE
chm9	Female	76	630	0	III	POSITIVE	TRUE
ch0o	Male	68	631	0	II	NEGATIVE
ch07	Male	79	631	0	II	NEGATIVE
cgze	Male	76	631	0	II	NEGATIVE
cgbv	Female	78	632	0	IV	POSITIVE	FALSE
cgbj	Female	84	86	1	III	NEGATIVE
cgcx	Female	77	631	0	IV	NEGATIVE
ch0m	Female	70	631	0	I	NEGATIVE
cgzy	Female	74	630	0	I	NEGATIVE
cgdg	Female	53	631	0	II	NEGATIVE
cmvf	Male	68	615	0	I	NEGATIVE
chmw	Male	77	631	0	II	NEGATIVE
cg9y	Male	76	631	0	I	NEGATIVE
chnl	Male	71	629	0	IV	NEGATIVE
cgzk	Male	72	485	1	II	POSITIVE	FALSE
clsg	Male	62	622	0	II	NEGATIVE
chs8	Male	67	629	0	III	NEGATIVE
chqj	Male	72	629	0	III	NEGATIVE
ch08	Female	74	156	1	IV	NEGATIVE
cpn1	Male	44	628	0	II	NEGATIVE
clnc	Male	44	622	0	III	NEGATIVE
cj7k	Male	69	597	1	IV	NEGATIVE
cn3f	Female	52	341	1	III	POSITIVE	FALSE
cmvu	Male	84	614	0	III	NEGATIVE
cjq0	Male	50	623	0	II	NEGATIVE
ciyu	Male	50	623	0	III	NEGATIVE
cjpf	Male	88	78	1	III	POSITIVE	FALSE
cj85	Female	72	627	0	II	NEGATIVE
cj7p	Male	53	623	0	III	NEGATIVE
cj7e	Female	52	623	0	I	NEGATIVE
cjqx	Male	85	622	0	II	POSITIVE	TRUE
cjpo	Female	52	622	0	III	NEGATIVE
cltv	Female	81	622	0	II	NEGATIVE
cjr6	Male	56	622	0	III	POSITIVE	TRUE
clq7	Female	64	621	0	III	NEGATIVE
cls3	Male	60	621	0	IV	NEGATIVE
clmy	Female	80	622	0	IV	NEGATIVE
cnzx	Female	80	611	0	III	POSITIVE	FALSE
clo9	Male	77	621	0	III	NEGATIVE
clsy	Male	79	160	1	III	POSITIVE	FALSE
clu3	Male	48	617	0	III	NEGATIVE
clr8	Male	70	618	0	II	NEGATIVE
frzt	Male	67	604	0	IV	NEGATIVE
cmzg	Male	63	617	0	III	POSITIVE	TRUE
clq0	Male	72	618	0	III	POSITIVE	TRUE
cltr	Male	70	617	0	II	NEGATIVE
cltn	Female	47	617	0	III	NEGATIVE
cmuv	Male	65	103	1	III	NEGATIVE
cltl	Male	46	616	0	III	NEGATIVE
cn2y	Male	76	159	0	III	POSITIVE	FALSE
co7l	Female	74	615	0	I	NEGATIVE
cmw1	Male	56	615	0	II	NEGATIVE
cn2k	Male	69	615	0	I	NEGATIVE
cn21	Male	55	615	0	IV	NEGATIVE
cn3u	Female	70	277	1	III	POSITIVE	FALSE
co0m	Male	60	611	0	III	NEGATIVE
cmub	Male	48	615	0	III	POSITIVE	TRUE
cn2v	Female	58	614	0	II	NEGATIVE
co0u	Male	71	611	0	II	NEGATIVE
cpmc	Female	67	607	0	III	POSITIVE	TRUE
cmv7	Male	74	614	0	I	NEGATIVE
cmuo	Female	74	614	0	II	NEGATIVE
co11	Female	68	611	0	II	NEGATIVE
co0q	Female	75	42	1	IV	NEGATIVE
cnzr	Male	81	611	0	I	NEGATIVE
co03	Male	73	611	0	II	NEGATIVE
cnzv	Male	60	52	1	IV	POSITIVE	FALSE
co0g	Female	68	611	0	II	NEGATIVE
csuf	Male	65	195	1	IV	NEGATIVE
cy4i	Male	74	609	0	I	NEGATIVE
crek	Female	65	456	1	II	NEGATIVE
cy3e	Male	61	589	0	III	NEGATIVE
cojv	Female	78	610	0	II	NEGATIVE
cnzn	Male	72	610	0	I	NEGATIVE
co06	Male	57	611	0	I	NEGATIVE
cp4u	Male	60	608	0	III	POSITIVE	TRUE
co0y	Female	72	610	0	III	NEGATIVE
cpo8	Female	63	610	0	I	NEGATIVE
cpog	Female	82	607	0	II	NEGATIVE
co01	Female	75	437	1	II	NEGATIVE
cy3n	Male	76	589	0	III	NEGATIVE
cp55	Female	58	608	0	I	POSITIVE	FALSE
cp3h	Male	79	608	0	III	POSITIVE	TRUE
csgc	Female	55	603	0	IV	NEGATIVE
cpls	Male	70	608	0	I	NEGATIVE
cp3v	Female	61	608	0	III	NEGATIVE
cre9	Male	71	608	0	III	POSITIVE	TRUE
cy4m	Female	73	607	0	III	NEGATIVE
ct69	Male	55	607	0	IV	NEGATIVE
crea	Male	78	604	0	III	NEGATIVE
cre6	Male	61	49	1	III	POSITIVE	FALSE
cree	Male	65	604	0	II	NEGATIVE
cret	Female	53	604	0	III	NEGATIVE
crei	Male	74	604	0	III	POSITIVE	FALSE
crdu	Female	48	604	0	IV	NEGATIVE
csfz	Male	72	391	1	III	POSITIVE	TRUE
csfr	Female	63	202	0	I	NEGATIVE
cre4	Female	74	603	0	III	NEGATIVE
cuta	Female	61	601	0	II	NEGATIVE
ct6b	Female	56	175	1	II	NEGATIVE
ct6v	Male	72	603	0	III	NEGATIVE
crex	Male	52	603	0	I	NEGATIVE
cre7	Female	79	96	0	III	NEGATIVE
cyen	Male	81	589	0	III	NEGATIVE
cuuc	Male	88	601	0	III	NEGATIVE
cutv	Male	71	601	0	III	NEGATIVE
csgo	Male	56	602	0	II	NEGATIVE
ct6j	Male	74	601	0	II	NEGATIVE
ct6m	Female	62	601	0	II	NEGATIVE
csg4	Female	83	602	0	IV	NEGATIVE
cutm	Female	55	601	0	III	NEGATIVE
cuw4	Female	63	304	1	III	NEGATIVE
cydw	Female	73	588	0	II	NEGATIVE
cuu5	Male	76	600	0	I	NEGATIVE
cut2	Male	66	600	0	II	NEGATIVE
cutd	Male	72	600	0	IV	NEGATIVE
cutt	Female	89	600	0	II	NEGATIVE
cuw8	Male	66	171	1	III	POSITIVE	FALSE
cuth	Female	62	600	0	III	NEGATIVE
cvz1	Female	74	595	0	II	NEGATIVE
cy3t	Male	70	248	1	IV	NEGATIVE
cuvq	Male	78	597	0	III	POSITIVE	TRUE
cy4a	Male	77	259	1	IV	POSITIVE	FALSE
cuw1	Male	85	597	0	IV	NEGATIVE
cuw6	Female	44	42	1	III	POSITIVE	FALSE
cuvm	Female	72	597	0	III	NEGATIVE
cuvp	Male	51	79	1	IV	POSITIVE	FALSE
cy4k	Male	48	57	1	IV	NEGATIVE
cuvs	Male	73	332	1	III	POSITIVE	FALSE
cuvk	Male	63	596	0	III	NEGATIVE
cuvz	Female	67	596	0	II	NEGATIVE
cuvy	Male	84	596	0	III	NEGATIVE
d5a4	Male	70	289	0	IV	NEGATIVE
d6lx	Female	72	588	0	III	NEGATIVE
cvqt	Female	76	211	1	III	POSITIVE	TRUE
cuw7	Male	50	596	0	III	NEGATIVE
cwiz	Female	71	594	0	I	NEGATIVE
cvqa	Female	54	595	0	III	NEGATIVE
cy3h	Male	86	590	0	II	NEGATIVE
cy4g	Female	54	590	0	II	NEGATIVE
cyiu	Female	71	588	0	II	NEGATIVE
cwil	Male	71	159	1	IV	POSITIVE	FALSE
cwit	Male	78	594	0	III	NEGATIVE
cyii	Female	76	588	0	IV	NEGATIVE
cwim	Female	66	593	0	I	NEGATIVE
d1rf	Female	61	77	1	IV	POSITIVE	FALSE
cyj5	Female	79	589	0	IV	NEGATIVE
d5d7	Female	63	576	0	III	NEGATIVE
cy3q	Female	62	589	0	III	NEGATIVE
cy3y	Female	72	590	0	III	NEGATIVE
cy4v	Male	69	107	1	IV	NEGATIVE
czwt	Female	43	588	0	III	NEGATIVE
cygb	Female	80	589	0	II	NEGATIVE
d1qk	Female	82	587	0	III	NEGATIVE
d911	Female	61	568	0	IV	POSITIVE	TRUE
cy3u	Female	66	589	0	III	NEGATIVE
cyi6	Female	53	589	0	III	NEGATIVE
d5b3	Female	63	37	1	IV	POSITIVE	FALSE
czvt	Male	59	170	1	II	NEGATIVE
cye6	Female	69	588	0	III	NEGATIVE
czwg	Male	68	349	1	III	NEGATIVE
cyev	Male	39	588	0	III	NEGATIVE
cyff	Female	68	588	0	II	NEGATIVE
cyed	Male	72	334	1	IV	NEGATIVE
d1qd	Male	76	586	0	II	NEGATIVE
d5zn	Male	58	581	0	II	NEGATIVE
d6kn	Female	57	44	1	III	POSITIVE	FALSE
d5bl	Male	41	583	0	III	NEGATIVE
d1qn	Female	54	586	0	II	NEGATIVE
d1pz	Male	58	342	1	III	NEGATIVE
d0nh	Male	56	587	0	IV	NEGATIVE
d1q1	Male	68	495	1	III	NEGATIVE
d5cq	Male	72	576	0	II	NEGATIVE
d1qi	Female	74	586	0	III	NEGATIVE
d6k7	Female	70	586	0	III	POSITIVE	TRUE
d0n9	Female	66	586	0	II	NEGATIVE
d2uh	Male	69	586	0	I	NEGATIVE
d59k	Female	52	579	0	III	NEGATIVE
datg	Male	66	580	0	II	NEGATIVE
d5be	Female	52	580	0	IV	NEGATIVE
d1q6	Female	69	583	0	II	NEGATIVE
d919	Male	74	579	0	IV	NEGATIVE
d5cm	Male	70	576	0	III	POSITIVE	FALSE
d5bx	Male	77	581	0	II	NEGATIVE
d2u2	Male	70	581	0	IV	NEGATIVE
d5b6	Male	57	580	0	III	POSITIVE	TRUE
d5c0	Male	70	581	0	II	NEGATIVE
d5bf	Male	71	580	0	III	NEGATIVE
d5ae	Female	71	580	0	IV	NEGATIVE
d59s	Female	67	579	0	II	NEGATIVE
d5dc	Male	64	576	0	II	NEGATIVE
d5yn	Female	67	16	1	III	POSITIVE	FALSE
d59m	Male	81	580	0	II	POSITIVE	TRUE
d7dj	Male	61	153	1	III	POSITIVE	FALSE
d5bq	Female	60	580	0	III	POSITIVE	TRUE
df45	Male	79	558	0	II	NEGATIVE
d6m0	Male	43	575	0	IV	NEGATIVE
d5c2	Male	73	267	1	III	POSITIVE	TRUE
d5d1	Male	59	576	0	II	NEGATIVE
d5d0	Male	59	575	0	III	NEGATIVE
d5yz	Male	67	32	1	IV	POSITIVE	FALSE
d5cb	Female	61	576	0	III	NEGATIVE
d5d4	Male	61	156	1	IV	POSITIVE	FALSE
d82w	Female	73	569	0	III	NEGATIVE
dfvw	Male	53	574	0	III	NEGATIVE
d5ds	Male	62	575	0	III	NEGATIVE
d5do	Male	61	293	1	III	NEGATIVE
d5c5	Male	64	463	1	IV	NEGATIVE
d78s	Female	72	574	0	II	NEGATIVE
d607	Male	71	82	0	II	NEGATIVE
d5c7	Female	77	575	0	II	NEGATIVE
d5zt	Male	76	575	0	II	NEGATIVE
daya	Male	67	180	1	IV	NEGATIVE
d7d3	Female	62	553	1	III	POSITIVE	TRUE
dbk0	Female	66	567	0	III	POSITIVE	TRUE
dayk	Male	71	573	0	IV	NEGATIVE
djjb	Female	71	340	1	II	NEGATIVE
dato	Female	77	572	0	II	NEGATIVE
d7a5	Female	42	574	0	IV	NEGATIVE
d7d9	Male	60	573	0	II	NEGATIVE
d7d1	Female	82	573	0	II	NEGATIVE
dazb	Male	63	329	1	III	POSITIVE	TRUE
dfty	Male	66	572	0	II	NEGATIVE
d792	Female	62	572	0	III	NEGATIVE
d7cr	Male	72	573	0	II	NEGATIVE
d7am	Female	70	573	0	I	NEGATIVE
d7dm	Female	71	573	0	III	NEGATIVE
d7bo	Female	74	573	0	II	NEGATIVE
d7ca	Female	57	573	0	II	NEGATIVE
d79u	Female	56	573	0	I	NEGATIVE
d7de	Female	77	572	0	III	NEGATIVE
d915	Female	78	568	0	III	NEGATIVE
d82o	Female	81	569	0	III	NEGATIVE
d7dq	Male	59	572	0	IV	NEGATIVE
d83a	Male	38	175	1	IV	NEGATIVE
d91n	Male	68	568	0	III	NEGATIVE
d828	Male	75	569	0	IV	NEGATIVE
dauk	Male	66	134	1	III	POSITIVE	FALSE
dd93	Male	74	569	0	III	NEGATIVE
d91h	Male	70	569	0	III	NEGATIVE
d842	Female	62	569	0	III	NEGATIVE
dat7	Male	73	183	1	III	POSITIVE	FALSE
dko0	Male	68	568	0	I	NEGATIVE
d83v	Male	71	569	0	I	NEGATIVE
daue	Female	56	567	0	II	NEGATIVE
d91d	Female	85	568	0	II	NEGATIVE
dau5	Female	83	567	0	II	NEGATIVE
d91j	Female	47	568	0	III	NEGATIVE
d918	Female	54	568	0	II	NEGATIVE
datw	Female	52	567	0	II	NEGATIVE
dc84	Male	58	560	0	III	NEGATIVE
daxm	Female	93	565	0	II	NEGATIVE
dc7p	Female	69	559	0	IV	NEGATIVE
db0p	Male	66	565	0	I	NEGATIVE
djjm	Male	74	565	0	IV	NEGATIVE
dc72	Male	71	560	0	III	NEGATIVE
dc6g	Female	57	560	0	IV	NEGATIVE
dc75	Male	87	559	0	II	NEGATIVE
dfjq	Male	65	561	0	II	NEGATIVE
djja	Female	45	552	0	III	NEGATIVE
dc5m	Male	72	561	0	II	NEGATIVE
dc7f	Male	76	560	0	II	NEGATIVE
dc8h	Female	68	560	0	III	NEGATIVE
dc5a	Male	74	560	0	II	NEGATIVE
dful	Female	73	554	0	II	NEGATIVE
df4h	Male	75	559	0	III	POSITIVE	TRUE
dovr	Female	73	539	0	II	NEGATIVE
df53	Female	64	559	0	I	NEGATIVE
dc6v	Female	76	559	0	I	NEGATIVE
df3f	Female	84	558	0	I	NEGATIVE
df5c	Male	72	559	0	IV	NEGATIVE
dhls	Female	74	552	0	III	NEGATIVE
dlmn	Male	71	165	1	IV	POSITIVE	FALSE
dc7h	Male	64	559	0	III	NEGATIVE
df4p	Female	85	559	0	II	NEGATIVE
dc5y	Male	77	559	0	II	NEGATIVE
df5h	Male	74	558	0	IV	NEGATIVE
dc89	Female	80	559	0	III	NEGATIVE
dc5t	Male	74	559	0	II	NEGATIVE
dc65	Male	80	201	1	III	POSITIVE	FALSE
dji8	Male	69	548	0	II	NEGATIVE
df57	Female	71	558	0	II	NEGATIVE
dw70	Female	61	532	0	II	NEGATIVE
dfjm	Female	52	336	1	IV	NEGATIVE
dfwd	Female	78	554	0	III	NEGATIVE
dfvh	Male	73	102	1	III	NEGATIVE
dgw8	Female	80	552	0	II	NEGATIVE
dfue	Male	72	174	1	IV	POSITIVE	FALSE
dfwv	Male	66	554	0	III	NEGATIVE
dfjt	Female	79	555	0	III	NEGATIVE
dfu7	Female	72	554	0	I	NEGATIVE
dmgc	Female	56	552	0	III	POSITIVE	TRUE
dfy6	Male	72	554	0	III	NEGATIVE
dfui	Female	60	57	0	III	NEGATIVE
djji	Female	47	147	1	IV	NEGATIVE
djv7	Female	78	554	0	III	NEGATIVE
dfti	Female	70	335	1	IV	NEGATIVE
dq85	Female	78	552	0	III	NEGATIVE
dhjv	Male	68	49	1	IV	POSITIVE	FALSE
e23q	Female	68	518	0	IV	NEGATIVE
dh4c	Female	73	328	1	III	POSITIVE	TRUE
dhmp	Female	73	552	0	III	POSITIVE	TRUE
dfx0	Female	69	220	1	III	POSITIVE	FALSE
dfv3	Male	76	553	0	II	NEGATIVE
dfwl	Female	71	553	0	III	NEGATIVE
dh16	Male	70	552	0	II	NEGATIVE
dhjl	Female	52	552	0	III	NEGATIVE
dmgs	Male	78	338	1	II	NEGATIVE
dh4n	Female	71	552	0	I	NEGATIVE
djh2	Male	76	57	1	II	POSITIVE	FALSE
dhld	Female	91	551	0	II	NEGATIVE
dhmf	Female	88	551	0	I	NEGATIVE
dmgt	Male	76	541	0	I	NEGATIVE
djig	Female	85	548	0	II	NEGATIVE
djh7	Male	66	547	0	I	NEGATIVE
dk3p	Female	63	547	0	IV	NEGATIVE
djie	Female	60	548	0	IV	NEGATIVE
djhq	Male	64	547	0	IV	NEGATIVE
dji4	Male	59	548	0	II	NEGATIVE
djh1	Female	85	139	1	III	POSITIVE	FALSE
djhy	Female	52	548	0	IV	POSITIVE	TRUE
djwg	Male	72	546	0	IV	NEGATIVE
djik	Male	57	548	0	IV	NEGATIVE
djgs	Female	65	42	1	IV	POSITIVE	FALSE
dvyh	Female	37	547	0	II	NEGATIVE
djhb	Male	52	547	0	II	NEGATIVE
djzv	Female	53	546	0	III	NEGATIVE
dov0	Male	60	547	0	IV	NEGATIVE
dlp2	Male	69	334	1	II	NEGATIVE
djhv	Female	48	547	0	IV	NEGATIVE
dq71	Male	73	534	0	III	NEGATIVE
dzyv	Female	54	541	0	IV	NEGATIVE
dlps	Female	67	545	0	III	POSITIVE	TRUE
djz5	Male	77	546	0	IV	NEGATIVE
dlm8	Female	56	544	0	III	NEGATIVE
doxm	Male	61	544	0	III	NEGATIVE
dq8b	Male	75	534	0	II	NEGATIVE
dlpe	Female	66	545	0	II	NEGATIVE
dova	Male	48	545	0	II	NEGATIVE
e1vx	Female	77	512	0	III	NEGATIVE
dlg6	Female	62	263	1	IV	NEGATIVE
dmgp	Female	60	541	0	III	NEGATIVE
dlgj	Female	79	544	0	II	NEGATIVE
dmh2	Female	80	545	0	III	POSITIVE	TRUE
dlpm	Male	84	61	0	II	NEGATIVE
dogk	Male	60	538	0	III	NEGATIVE
e4o2	Male	69	65	1	IV	POSITIVE	FALSE
dlov	Female	82	545	0	II	NEGATIVE
dog3	Female	58	433	1	III	NEGATIVE
dvd9	Female	83	530	0	IV	NEGATIVE
dovl	Female	63	544	0	II	NEGATIVE
dllu	Female	56	544	0	III	NEGATIVE
dmfq	Male	65	541	0	I	NEGATIVE
dmgh	Female	82	541	0	II	NEGATIVE
e61r	Female	71	534	0	III	NEGATIVE
dmgg	Female	69	541	0	II	NEGATIVE
dncw	Male	71	540	0	II	NEGATIVE
dmfh	Male	61	541	0	II	NEGATIVE
dnc1	Male	72	540	0	II	NEGATIVE
dq8s	Female	52	537	0	III	NEGATIVE
dw2k	Female	48	167	1	IV	NEGATIVE
dovf	Female	62	539	0	II	NEGATIVE
dnbw	Female	65	540	0	II	NEGATIVE
dow3	Male	46	539	0	III	NEGATIVE
dowe	Male	79	44	1	IV	POSITIVE	FALSE
dw32	Female	66	539	0	IV	POSITIVE	TRUE
dogm	Male	72	539	0	III	NEGATIVE
e0ny	Male	57	532	0	IV	NEGATIVE
dyos	Female	49	532	0	IV	NEGATIVE
e1vq	Female	66	134	1	IV	POSITIVE	FALSE
dq7s	Female	58	533	0	III	NEGATIVE
dqa2	Female	67	539	0	III	NEGATIVE
dow4	Male	71	104	1	II	POSITIVE	FALSE
dov6	Female	73	174	1	IV	POSITIVE	FALSE
dogb	Female	55	538	0	IV	NEGATIVE
dogc	Female	74	538	0	III	NEGATIVE
dxfa	Male	43	533	0	III	NEGATIVE
dq9g	Female	72	537	0	I	NEGATIVE
dq88	Female	63	538	0	III	NEGATIVE
dofz	Male	59	538	0	IV	NEGATIVE
dq93	Female	51	537	0	III	NEGATIVE
e1wj	Male	55	530	0	III	NEGATIVE
e1wh	Male	59	526	0	IV	NEGATIVE
e247	Female	33	511	0	IV	NEGATIVE
dqa9	Female	84	326	1	III	NEGATIVE
dq9x	Male	47	94	1	IV	NEGATIVE
dq9e	Male	68	537	0	II	NEGATIVE
dxfk	Female	73	537	0	III	NEGATIVE
dw6f	Male	72	532	0	II	NEGATIVE
dqaj	Female	76	534	0	II	NEGATIVE
drkh	Male	73	534	0	II	NEGATIVE
dqai	Female	78	534	0	III	NEGATIVE
dq96	Female	72	534	0	II	NEGATIVE
dqag	Male	56	42	1	IV	POSITIVE	FALSE
dqaa	Female	81	534	0	II	NEGATIVE
dw6b	Male	77	534	0	III	POSITIVE	FALSE
dqae	Female	55	534	0	II	NEGATIVE
dugj	Male	86	533	0	I	NEGATIVE
dq94	Female	86	534	0	I	NEGATIVE
drka	Male	78	67	1	IV	NEGATIVE
dvaz	Female	77	530	0	III	NEGATIVE
dw4f	Male	88	532	0	I	NEGATIVE
dugy	Male	66	533	0	III	NEGATIVE
e4na	Female	79	533	0	II	NEGATIVE
drk7	Male	73	533	0	I	NEGATIVE
duhp	Female	49	532	0	III	NEGATIVE
dq9p	Male	69	533	0	I	NEGATIVE
dxfn	Female	67	533	0	II	NEGATIVE
dvd2	Female	76	533	0	II	NEGATIVE
dy8n	Male	75	535	0	III	POSITIVE	TRUE
dq9r	Male	77	533	0	III	NEGATIVE
dxff	Male	57	527	0	II	NEGATIVE
dw6g	Male	62	531	0	III	NEGATIVE
dw66	Female	70	531	0	III	NEGATIVE
dv9n	Male	57	531	0	III	NEGATIVE
e1vo	Male	57	530	0	II	NEGATIVE
e0gi	Male	41	531	0	III	NEGATIVE
dvar	Male	87	530	0	III	NEGATIVE
eax3	Male	69	343	1	IV	NEGATIVE
e1wd	Male	74	530	0	III	POSITIVE	TRUE
dxgm	Female	37	520	0	I	NEGATIVE
e6bt	Male	66	531	0	IV	NEGATIVE
e43v	Female	83	399	1	IV	NEGATIVE
dvd1	Female	42	530	0	IV	NEGATIVE
e4mv	Male	50	168	1	IV	POSITIVE	FALSE
e23v	Female	71	84	1	IV	POSITIVE	FALSE
e0g1	Male	84	105	0	IV	POSITIVE	FALSE
dxfg	Male	57	519	0	III	NEGATIVE
dyno	Female	81	517	0	II	NEGATIVE
e23j	Male	61	517	0	III	NEGATIVE
e6l4	Female	60	93	1	IV	NEGATIVE
e2zg	Male	75	158	1	III	POSITIVE	FALSE
dw53	Male	86	520	0	III	NEGATIVE
dw60	Female	85	520	0	III	NEGATIVE
e64j	Female	80	520	0	II	NEGATIVE
eexo	Female	72	245	1	IV	NEGATIVE
dxes	Male	72	519	0	I	NEGATIVE
dyny	Female	67	517	0	I	NEGATIVE
dxgv	Male	76	519	0	IV	NEGATIVE
dxgs	Male	40	519	0	I	NEGATIVE
dxf4	Male	72	520	0	III	NEGATIVE
e0fz	Male	73	517	0	I	NEGATIVE
e240	Female	49	518	0	III	NEGATIVE
dynd	Female	54	518	0	II	NEGATIVE
e0gk	Male	48	517	0	III	NEGATIVE
dz0y	Female	83	517	0	I	NEGATIVE
dzxb	Male	76	222	1	III	NEGATIVE
e437	Female	69	517	0	IV	NEGATIVE
eaug	Male	67	497	0	III	NEGATIVE
e0rn	Female	66	168	1	II	NEGATIVE
dyo6	Female	67	517	0	II	NEGATIVE
e4ou	Male	52	517	0	IV	NEGATIVE
eaa5	Male	44	516	0	II	NEGATIVE
dypp	Female	69	517	0	III	NEGATIVE
e1w8	Male	70	70	1	IV	POSITIVE	FALSE
e31d	Male	42	510	0	IV	NEGATIVE
dypz	Female	68	517	0	I	NEGATIVE
e0hn	Male	89	516	0	III	NEGATIVE
dymi	Male	44	517	0	IV	NEGATIVE
e64o	Female	65	179	1	II	POSITIVE	FALSE
e4nm	Male	68	512	0	II	NEGATIVE
e0ft	Male	64	516	0	III	NEGATIVE
emr4	Male	71	490	0	IV	NEGATIVE
ej18	Male	75	497	0	IV	NEGATIVE
e3u4	Female	73	34	1	IV	POSITIVE	FALSE
e0s1	Female	56	516	0	I	NEGATIVE
e23p	Male	64	45	1	IV	POSITIVE	FALSE
e1wp	Male	69	512	0	II	NEGATIVE
e1ws	Male	70	194	0	III	NEGATIVE
e4oa	Male	74	506	0	I	NEGATIVE
e649	Female	64	506	0	III	NEGATIVE
e4om	Male	78	506	0	III	NEGATIVE
e4nz	Female	41	151	1	III	POSITIVE	FALSE
e3vi	Female	51	511	0	III	NEGATIVE
e1w4	Female	72	512	0	II	NEGATIVE
e24l	Male	84	512	0	II	NEGATIVE
e1ww	Male	66	512	0	III	NEGATIVE
e3rr	Male	72	333	1	III	NEGATIVE
e2zz	Male	66	511	0	I	NEGATIVE
e3ob	Female	44	510	0	III	NEGATIVE
e444	Male	64	509	0	III	POSITIVE	TRUE
ejmy	Male	70	89	1	IV	POSITIVE	FALSE
e3tl	Female	57	509	0	III	NEGATIVE
e372	Male	83	510	0	III	NEGATIVE
e35o	Male	85	510	0	II	NEGATIVE
e36t	Male	78	510	0	II	NEGATIVE
e3vy	Female	62	509	0	I	NEGATIVE
e4nt	Male	61	506	0	I	NEGATIVE
eaw1	Female	55	509	0	IV	POSITIVE	TRUE
e633	Male	62	509	0	III	NEGATIVE
e3tx	Male	62	509	0	I	NEGATIVE
eawe	Female	74	499	0	III	NEGATIVE
e85f	Male	63	503	0	III	NEGATIVE
e4oq	Male	73	164	1	II	POSITIVE	FALSE
e6mt	Female	71	506	0	II	NEGATIVE
e63a	Female	73	505	0	III	NEGATIVE
e643	Male	61	506	0	II	NEGATIVE
e4oz	Male	46	58	1	IV	POSITIVE	FALSE
e6kc	Male	83	505	0	III	POSITIVE	TRUE
e4o9	Female	64	70	1	IV	POSITIVE	FALSE
e63y	Female	46	505	0	II	NEGATIVE
e6kl	Male	64	504	0	II	NEGATIVE
e63m	Female	75	505	0	II	NEGATIVE
ej1c	Male	73	505	0	IV	NEGATIVE
eaa7	Male	73	498	0	III	NEGATIVE
e6k3	Male	61	132	1	IV	POSITIVE	FALSE
e6o7	Female	53	504	0	II	NEGATIVE
e6o3	Male	66	505	0	II	POSITIVE	TRUE
e7xj	Male	64	503	0	III	NEGATIVE
e800	Female	71	504	0	IV	NEGATIVE
e6kw	Male	69	504	0	III	NEGATIVE
e80t	Male	61	502	0	II	NEGATIVE
e80h	Male	77	503	0	I	NEGATIVE
ebp7	Female	48	496	0	III	NEGATIVE
e7wu	Male	73	503	0	II	NEGATIVE
e7xv	Male	79	502	0	II	NEGATIVE
e81c	Male	67	502	0	III	NEGATIVE
e802	Male	63	502	0	II	NEGATIVE
eaan	Male	74	498	0	II	NEGATIVE
e84k	Female	72	503	0	I	NEGATIVE
eav8	Female	68	498	0	II	NEGATIVE
eawr	Female	33	499	0	III	NEGATIVE
edgy	Male	62	502	0	IV	NEGATIVE
eawh	Male	59	120	1	III	POSITIVE	FALSE
esvl	Male	72	469	0	II	NEGATIVE
e7xr	Male	78	502	0	II	NEGATIVE
eewv	Male	85	490	0	II	NEGATIVE
eaa8	Male	68	499	0	II	NEGATIVE
emt9	Male	52	49	1	IV	POSITIVE	FALSE
eaaq	Female	85	498	0	II	NEGATIVE
ec4l	Male	71	495	0	II	NEGATIVE
ebc2	Female	70	496	0	III	NEGATIVE
eexy	Male	77	490	0	III	NEGATIVE
eemv	Female	70	492	0	II	NEGATIVE
ebp1	Female	65	496	0	I	NEGATIVE
eaux	Male	76	497	0	IV	NEGATIVE
eatq	Male	69	497	0	III	NEGATIVE
ec36	Female	75	496	0	II	NEGATIVE
eav4	Female	70	497	0	II	NEGATIVE
eemb	Male	45	491	0	IV	NEGATIVE
eey5	Female	58	490	0	III	NEGATIVE
ec3y	Male	77	495	0	II	NEGATIVE
ec31	Female	76	496	0	III	NEGATIVE
ebpm	Female	39	496	0	IV	NEGATIVE
ec2v	Female	51	496	0	IV	NEGATIVE
ebft	Female	83	496	0	III	NEGATIVE
ebpb	Male	72	496	0	II	NEGATIVE
eboq	Male	79	496	0	III	NEGATIVE
ec3p	Female	86	496	0	II	NEGATIVE
egmm	Female	78	489	0	III	NEGATIVE
eber	Male	70	496	0	III	NEGATIVE
ebpg	Male	58	496	0	II	NEGATIVE
etb9	Female	64	495	0	III	NEGATIVE
euxj	Male	75	488	0	I	NEGATIVE
ec3s	Female	75	495	0	II	NEGATIVE
ec34	Male	79	75	1	III	POSITIVE	FALSE
eem3	Male	61	161	1	IV	POSITIVE	FALSE
eem7	Female	52	492	0	III	POSITIVE	TRUE
eemg	Male	65	492	0	III	NEGATIVE
eemj	Male	65	492	0	III	NEGATIVE
een2	Female	84	492	0	III	NEGATIVE
eeyd	Female	65	491	0	III	NEGATIVE
emp6	Male	73	347	1	IV	NEGATIVE
ep83	Male	79	475	0	I	NEGATIVE
eemf	Female	85	491	0	III	NEGATIVE
eemk	Female	76	491	0	III	NEGATIVE
eey1	Male	73	491	0	III	NEGATIVE
eex3	Male	78	490	0	IV	NEGATIVE
eeyl	Male	75	490	0	II	NEGATIVE
ej14	Male	46	485	0	III	NEGATIVE
egm2	Male	72	489	0	III	POSITIVE	TRUE
egep	Male	63	492	0	II	NEGATIVE
eget	Female	78	489	0	III	NEGATIVE
ewx4	Male	65	59	1	IV	POSITIVE	FALSE
ej29	Female	49	183	1	I	NEGATIVE
ejkq	Female	52	485	0	II	POSITIVE	TRUE
ek8o	Male	68	481	0	III	NEGATIVE
ej0t	Male	60	485	0	IV	POSITIVE	FALSE
ejoz	Female	75	484	0	II	NEGATIVE
ejkd	Male	73	484	0	IV	NEGATIVE
ek7s	Female	82	484	0	I	NEGATIVE
ejl3	Male	72	483	0	IV	NEGATIVE
en58	Female	77	477	0	III	NEGATIVE
epa6	Male	33	474	0	III	NEGATIVE
f5xy	Female	64	471	0	IV	NEGATIVE
ejoy	Male	73	484	0	III	NEGATIVE
ejkn	Female	69	484	0	IV	NEGATIVE
ejln	Male	42	483	0	III	NEGATIVE
ejkv	Male	51	483	0	II	NEGATIVE
ek7y	Female	67	483	0	II	NEGATIVE
en5c	Male	51	477	0	III	POSITIVE	TRUE
ejl4	Male	58	483	0	III	NEGATIVE
empn	Male	70	478	0	III	NEGATIVE
ek8z	Male	63	54	1	IV	POSITIVE	FALSE
ejl9	Male	73	483	0	III	NEGATIVE
emon	Male	47	95	1	IV	POSITIVE	FALSE
ep8s	Male	49	477	0	II	NEGATIVE
enxy	Male	61	335	1	IV	NEGATIVE
ep80	Male	81	176	1	III	POSITIVE	FALSE
ek83	Female	61	61	1	IV	POSITIVE	FALSE
f25c	Female	53	478	0	IV	NEGATIVE
ena8	Male	65	476	0	I	NEGATIVE
ep82	Male	70	478	0	III	NEGATIVE
esua	Female	76	180	1	II	POSITIVE	TRUE
f1os	Female	46	460	0	IV	NEGATIVE
eny2	Male	88	477	0	III	NEGATIVE
ep8u	Female	86	475	0	III	NEGATIVE
ep90	Female	65	476	0	II	NEGATIVE
en7s	Male	71	476	0	II	NEGATIVE
ervt	Male	67	111	1	III	POSITIVE	FALSE
fxuc	Female	50	413	0	IV	POSITIVE	TRUE
ep9q	Female	83	475	0	III	NEGATIVE
ena0	Female	68	476	0	IV	POSITIVE	TRUE
exam	Female	51	463	0	III	NEGATIVE
f9hq	Male	69	467	0	IV	NEGATIVE
epa0	Male	62	471	0	III	NEGATIVE
ep9j	Female	79	471	0	II	NEGATIVE
ep8j	Male	63	292	1	IV	POSITIVE	TRUE
ep7q	Male	62	475	0	II	NEGATIVE
ep8d	Male	71	475	0	II	NEGATIVE
ervw	Male	65	474	0	III	NEGATIVE
epb9	Male	72	471	0	II	NEGATIVE
ewwu	Female	58	464	0	III	NEGATIVE
ephy	Male	61	474	0	II	NEGATIVE
esup	Female	29	469	0	IV	NEGATIVE
ep9i	Female	79	474	0	IV	NEGATIVE
epfn	Male	56	474	0	III	NEGATIVE
epdx	Female	73	471	0	II	NEGATIVE
epj0	Female	86	471	0	II	NEGATIVE
f7k3	Female	44	52	1	IV	POSITIVE	FALSE
estq	Male	61	468	0	III	NEGATIVE
ervm	Male	59	469	0	II	NEGATIVE
eruy	Male	63	205	1	II	POSITIVE	FALSE
exac	Male	85	279	1	II	NEGATIVE
ervf	Male	79	469	0	III	NEGATIVE
ev4g	Male	63	467	0	II	NEGATIVE
ev4f	Male	62	225	1	II	NEGATIVE
erw2	Male	49	253	1	III	POSITIVE	FALSE
ev3m	Male	76	259	1	IV	NEGATIVE
estb	Female	75	334	1	III	NEGATIVE
f9ij	Female	68	454	0	I	NEGATIVE
ev4z	Male	66	186	1	IV	POSITIVE	FALSE
ev3n	Female	84	167	1	II	POSITIVE	FALSE
ewwz	Female	51	464	0	III	NEGATIVE
f05j	Male	38	330	1	III	NEGATIVE
f4gx	Male	74	453	0	III	POSITIVE	FALSE
f05e	Female	42	467	0	II	NEGATIVE
ex9w	Female	73	463	0	II	NEGATIVE
ewxg	Male	69	463	0	II	NEGATIVE
f9hj	Male	73	462	0	III	POSITIVE	TRUE
f9hp	Male	57	360	1	IV	NEGATIVE
ewwr	Female	70	464	0	III	NEGATIVE
fgg3	Male	62	259	1	IV	POSITIVE	TRUE
ewyg	Female	66	463	0	II	NEGATIVE
f6sf	Male	71	462	0	II	NEGATIVE
f6uh	Female	74	460	0	II	POSITIVE	TRUE
ewwt	Male	79	464	0	III	NEGATIVE
exa7	Male	64	463	0	III	NEGATIVE
ewwv	Male	54	464	0	IV	NEGATIVE
ez9m	Female	62	461	0	III	NEGATIVE
ey5t	Female	56	105	1	IV	NEGATIVE
ey60	Female	54	461	0	II	NEGATIVE
ewy4	Male	49	463	0	III	NEGATIVE
ewy5	Male	62	463	0	II	NEGATIVE
ey4p	Male	75	461	0	III	POSITIVE	TRUE
ewxm	Female	66	463	0	I	NEGATIVE
exai	Male	60	462	0	II	NEGATIVE
ezdx	Male	40	461	0	III	NEGATIVE
ey5i	Female	69	461	0	III	NEGATIVE
ey63	Male	70	461	0	II	NEGATIVE
ffo5	Female	72	461	0	IV	NEGATIVE
ey5f	Female	67	461	0	IV	NEGATIVE
ey55	Female	56	461	0	I	NEGATIVE
ezcf	Male	64	460	0	II	NEGATIVE
f06d	Male	65	457	0	II	NEGATIVE
fb9o	Male	71	460	0	II	NEGATIVE
f6sv	Female	44	460	0	IV	POSITIVE	TRUE
ez9c	Female	73	460	0	II	NEGATIVE
f05n	Female	74	457	0	III	NEGATIVE
f1on	Male	73	46	1	IV	POSITIVE	FALSE
f2ya	Male	78	483	0	III	NEGATIVE
f25b	Male	70	274	1	II	POSITIVE	TRUE
f4f5	Female	67	450	0	III	NEGATIVE
f06a	Female	71	457	0	II	NEGATIVE
f05s	Female	56	457	0	III	NEGATIVE
f1oo	Female	75	457	0	III	NEGATIVE
fdxe	Male	72	455	0	III	NEGATIVE
f04g	Male	72	457	0	III	NEGATIVE
f4gm	Female	86	453	0	III	NEGATIVE
f25d	Female	68	455	0	IV	POSITIVE	TRUE
f7jz	Female	77	450	0	II	NEGATIVE
ff90	Female	74	456	0	II	NEGATIVE
f4eq	Male	57	453	0	II	NEGATIVE
f4fe	Male	82	453	0	III	NEGATIVE
f25a	Male	75	166	1	IV	POSITIVE	FALSE
fcb4	Male	60	77	1	IV	POSITIVE	FALSE
f4h5	Male	54	454	0	II	NEGATIVE
f2yg	Female	77	454	0	III	NEGATIVE
f259	Female	66	454	0	IV	NEGATIVE
f4fw	Female	81	330	1	III	POSITIVE	TRUE
f4ge	Male	53	450	0	IV	POSITIVE	TRUE
f8iv	Female	57	447	0	IV	NEGATIVE
f4fx	Female	53	453	0	IV	NEGATIVE
f4hb	Female	62	453	0	IV	NEGATIVE
f7pd	Male	74	265	1	III	NEGATIVE
fdx1	Male	60	439	0	II	NEGATIVE
f4fn	Female	81	450	0	I	NEGATIVE
f7p0	Female	81	449	0	II	NEGATIVE
f4eh	Male	69	450	0	III	NEGATIVE
fkc9	Female	73	449	0	IV	NEGATIVE
f4et	Female	54	450	0	I	NEGATIVE
f8i3	Male	73	450	0	III	NEGATIVE
f8j7	Male	54	449	0	IV	POSITIVE	FALSE
f7k0	Female	70	449	0	III	NEGATIVE
f7ku	Male	75	449	0	II	NEGATIVE
f8je	Female	56	449	0	III	NEGATIVE
fedj	Female	67	449	0	I	NEGATIVE
f8ih	Male	74	174	1	III	NEGATIVE
f8ie	Male	69	173	1	IV	NEGATIVE
f8i6	Female	68	448	0	III	NEGATIVE
fcak	Male	63	448	0	IV	POSITIVE	TRUE
f8i5	Male	76	60	1	II	POSITIVE	FALSE
f8ii	Male	45	32	1	III	POSITIVE	FALSE
fdx7	Male	62	193	1	IV	NEGATIVE
fgvb	Male	50	434	0	III	NEGATIVE
f9iz	Female	70	446	0	III	POSITIVE	TRUE
ffoa	Male	67	446	0	III	NEGATIVE
f9im	Female	77	443	0	II	NEGATIVE
f9il	Female	64	443	0	III	NEGATIVE
f9ip	Male	79	443	0	III	NEGATIVE
ff8x	Female	69	443	0	II	NEGATIVE
ff91	Female	85	442	0	II	POSITIVE	TRUE
ff8y	Male	63	432	0	IV	NEGATIVE
ff93	Female	85	442	0	III	NEGATIVE
fcbd	Female	66	442	0	II	NEGATIVE
fkg4	Female	37	441	0	II	NEGATIVE
fcbx	Female	50	441	0	II	NEGATIVE
fcbu	Male	60	441	0	I	NEGATIVE
ffvh	Female	74	440	0	II	NEGATIVE
fcb1	Male	40	441	0	II	NEGATIVE
fcc1	Female	62	441	0	I	NEGATIVE
fcbm	Female	73	440	0	I	NEGATIVE
fcba	Male	75	440	0	II	NEGATIVE
fcbo	Male	66	440	0	III	NEGATIVE
fec9	Female	68	440	0	IV	NEGATIVE
fcbf	Female	66	440	0	III	NEGATIVE
fdx4	Male	73	436	0	II	NEGATIVE
fed9	Female	70	439	0	III	NEGATIVE
fee3	Female	67	439	0	III	NEGATIVE
fggj	Male	66	435	0	III	NEGATIVE
fgj5	Male	58	435	0	II	POSITIVE	FALSE
fedv	Male	79	436	0	III	NEGATIVE
fkgl	Male	78	432	0	III	NEGATIVE
fn4s	Female	65	436	0	IV	NEGATIVE
ffnw	Male	73	434	0	III	NEGATIVE
fufu	Female	74	118	1	IV	NEGATIVE
ffnx	Female	63	434	0	III	NEGATIVE
fkgq	Male	58	434	0	II	NEGATIVE
ffoi	Female	80	434	0	I	NEGATIVE
fs1b	Male	54	418	0	II	NEGATIVE
fkh7	Male	59	432	0	II	NEGATIVE
fkgs	Male	72	433	0	II	NEGATIVE
fkfw	Female	74	429	0	I	NEGATIVE
fkgr	Male	83	426	0	III	POSITIVE	FALSE
fxt6	Female	55	432	0	IV	NEGATIVE
fkf2	Male	62	428	0	IV	NEGATIVE
fkgf	Female	31	432	0	III	NEGATIVE
frz3	Female	66	428	0	IV	NEGATIVE
fk4v	Male	50	429	0	III	NEGATIVE
fxtm	Female	74	411	0	III	NEGATIVE
fkfd	Male	70	427	0	III	NEGATIVE
g2ey	Female	29	428	0	IV	NEGATIVE
fm5h	Male	70	178	1	III	POSITIVE	FALSE
fxt3	Male	75	427	0	II	NEGATIVE
fkgb	Female	86	426	0	III	NEGATIVE
fot4	Female	72	421	0	III	NEGATIVE
fosm	Male	53	421	0	II	NEGATIVE
fqsk	Male	59	83	1	IV	POSITIVE	FALSE
fot1	Male	74	421	0	II	NEGATIVE
fkfz	Male	59	426	0	III	NEGATIVE
fkfj	Female	53	426	0	II	NEGATIVE
fkge	Male	71	426	0	II	NEGATIVE
fm5l	Female	63	426	0	IV	NEGATIVE
fm5d	Female	65	426	0	II	NEGATIVE
fm59	Male	56	179	1	III	POSITIVE	FALSE
fm69	Male	60	56	1	IV	POSITIVE	FALSE
fn4o	Male	77	425	0	III	NEGATIVE
fs0k	Female	71	425	0	IV	NEGATIVE
fpe4	Female	42	425	0	IV	NEGATIVE
g2fp	Male	25	408	0	II	NEGATIVE
g3wp	Male	73	87	1	IV	POSITIVE	FALSE
fxtw	Male	53	421	0	IV	POSITIVE	TRUE
fu02	Female	71	421	0	II	NEGATIVE
fosp	Female	72	421	0	II	NEGATIVE
fost	Female	53	422	0	I	NEGATIVE
fosq	Male	66	421	0	IV	NEGATIVE
fpeh	Female	80	421	0	II	NEGATIVE
fosr	Female	67	421	0	IV	NEGATIVE
fs0y	Female	71	421	0	III	NEGATIVE
frtm	Male	50	418	0	I	NEGATIVE
fosw	Female	69	421	0	I	NEGATIVE
fqsq	Male	71	183	1	II	POSITIVE	FALSE
fuhp	Male	82	414	0	IV	NEGATIVE
ftdb	Male	74	414	0	IV	NEGATIVE
fqt1	Male	68	419	0	III	NEGATIVE
frv1	Female	42	35	1	III	POSITIVE	FALSE
frt5	Female	71	419	0	III	NEGATIVE
frsm	Male	68	326	1	III	POSITIVE	TRUE
frvv	Female	61	415	0	II	NEGATIVE
frwr	Male	73	415	0	II	NEGATIVE
fxui	Male	71	418	0	II	NEGATIVE
g5dh	Male	48	412	0	IV	NEGATIVE
frzh	Male	68	415	0	II	NEGATIVE
fuhc	Female	87	413	0	III	NEGATIVE
ftdc	Female	71	415	0	III	NEGATIVE
fs04	Male	62	129	0	III	NEGATIVE
ftgb	Male	52	414	0	III	NEGATIVE
fuhs	Female	66	412	0	II	NEGATIVE
fru0	Female	69	415	0	I	NEGATIVE
fu0n	Male	81	413	0	II	NEGATIVE
fu08	Female	73	413	0	II	NEGATIVE
g4cu	Female	60	397	0	II	NEGATIVE
g2ft	Female	44	413	0	III	NEGATIVE
ghgy	Male	73	175	1	IV	NEGATIVE
ftd3	Female	56	414	0	II	NEGATIVE
ftgi	Male	40	415	0	II	NEGATIVE
fu0o	Female	71	413	0	II	NEGATIVE
ftg1	Male	66	414	0	IV	POSITIVE	TRUE
fu0m	Female	69	413	0	I	NEGATIVE
g0ut	Female	66	408	0	II	NEGATIVE
ghlq	Female	65	111	1	IV	POSITIVE	FALSE
fu0j	Male	57	413	0	III	NEGATIVE
fuid	Female	70	278	0	II	NEGATIVE
fxub	Female	82	115	0	II	NEGATIVE
fuh9	Female	67	413	0	III	NEGATIVE
fxuh	Male	55	411	0	III	NEGATIVE
fuil	Male	67	412	0	II	POSITIVE	TRUE
g0uj	Male	69	407	0	III	NEGATIVE
fxun	Male	61	412	0	II	NEGATIVE
fxtj	Male	60	411	0	II	NEGATIVE
g6w6	Male	70	411	0	II	NEGATIVE
fxto	Male	71	44	1	III	POSITIVE	FALSE
fxxo	Male	57	408	0	IV	NEGATIVE
g5d5	Female	80	408	0	IV	NEGATIVE
g0ux	Female	39	263	1	III	POSITIVE	FALSE
g0ug	Male	54	408	0	III	NEGATIVE
g2d0	Female	68	407	0	II	NEGATIVE
fxuo	Male	39	408	0	II	NEGATIVE
fxvg	Male	69	408	0	I	NEGATIVE
fxu6	Female	74	81	1	IV	POSITIVE	FALSE
fxu0	Male	84	408	0	IV	NEGATIVE
fxuv	Female	67	408	0	II	NEGATIVE
g2d4	Male	50	406	0	III	NEGATIVE
g0ua	Male	73	407	0	IV	NEGATIVE
g2d7	Female	72	406	0	II	NEGATIVE
g0v6	Male	54	407	0	III	POSITIVE	TRUE
g2df	Female	81	406	0	I	NEGATIVE
g2dj	Female	85	406	0	III	NEGATIVE
g2d9	Female	57	406	0	II	NEGATIVE
g6w2	Female	82	407	0	IV	NEGATIVE
g2db	Male	58	406	0	III	POSITIVE	TRUE
g2di	Female	67	406	0	III	NEGATIVE
gbgu	Male	68	390	0	III	POSITIVE	TRUE
g2dc	Male	70	406	0	IV	NEGATIVE
g9f0	Female	80	390	0	II	NEGATIVE
ggt9	Male	69	404	0	III	NEGATIVE
g7nx	Male	62	391	0	II	NEGATIVE
gdq2	Male	74	404	0	III	NEGATIVE

## Sheet: Supplementary Table 7
Supplemenetary Table 7: Raw data of ctDNA results at presugery, 4- and 12- weeks post-surgery
ID	Timepoint	Days From Surgery	VISIT TYPE	Plasma.Volume	Result	Positive.Targets	MTM	VAF	Stage	Stage MRD	Stage Clearance
awd2	Initial Collection	0	Initial Collection	8.3	NEGATIVE	0			IV	IV -
awd2	4WEEK	34	Post-Surgery	9.2	NEGATIVE	0			IV	IV -
awd2	12WEEK	92	Post-Surgery	8.1	NEGATIVE	0			IV	IV -
b64x	Initial Collection	0	Initial Collection	9.3	POSITIVE	16	24.21	0.00935	II	II +	II No
b64x	4WEEK	39	Post-Surgery	8.3	POSITIVE	16	6.85	0.00155	II	II +	II No
b7x4	Initial Collection	0	Initial Collection	9	POSITIVE	16	1.7	0.00091	III	III -
b7x4	4WEEK	22	Post-Surgery	9	NEGATIVE	1			III	III -
b7x4	12WEEK	82	Post-Surgery	10	NEGATIVE	0			III	III -
b0l9	Initial Collection	-4	Initial Collection	9.6	POSITIVE	16	290.13	0.153	II	II -
b0l9	4WEEK	37	Post-Surgery	9.8	NEGATIVE	0			II	II -
b0l9	12WEEK	93	Post-Surgery	8.6	NEGATIVE	0			II	II -
b2mk	Initial Collection	0	Initial Collection	10	POSITIVE	16	7.57	0.00369	III	III +	III Yes
b2mk	4WEEK	33	Post-Surgery	10	POSITIVE	14	24.7	0.0129	III	III +	III Yes
b2mk	12WEEK	85	Post-Surgery	10	POSITIVE	14	2.96	0.00115	III	III +	III Yes
b1zv	Initial Collection	0	Initial Collection	9.4	POSITIVE	16	2.69	0.0008	IV	IV -
b1zv	4WEEK	22	Post-Surgery	10	NEGATIVE	0			IV	IV -
b1zv	12WEEK	83	Post-Surgery	10	NEGATIVE	0			IV	IV -
b3wb	Initial Collection	0	Initial Collection	10	POSITIVE	14	1.19	0.00055	II	II -
b3wb	4WEEK	22	Post-Surgery	9	NEGATIVE	0			II	II -
b3wb	12WEEK	77	Post-Surgery	10	NEGATIVE	0			II	II -
b86a	Initial Collection	0	Initial Collection	10	POSITIVE	13	1.51	0.00054	III	III -
b86a	4WEEK	27	Post-Surgery	9.6	NEGATIVE	1			III	III -
b86a	12WEEK	87	Post-Surgery	9.5	NEGATIVE	1			III	III -
b85u	Initial Collection	0	Initial Collection	2.2	NEGATIVE	1			III	III -
b85u	4WEEK	24	Post-Surgery	8.8	NEGATIVE	0			III	III -
b85u	12WEEK	73	Post-Surgery	9	NEGATIVE	0			III	III -
b85t	Initial Collection	0	Initial Collection	8.5	NEGATIVE	0			III	III -
b85t	4WEEK	27	Post-Surgery	9.4	NEGATIVE	0			III	III -
b85t	12WEEK	90	Post-Surgery	8.8	NEGATIVE	1			III	III -
baau	Initial Collection	0	Initial Collection	10	POSITIVE	14	7.07	0.00457	III	III -
baau	4WEEK	24	Post-Surgery	10	NEGATIVE	0			III	III -
baau	12WEEK	87	Post-Surgery	9.6	NEGATIVE	0			III	III -
bap3	Initial Collection	0	Initial Collection	9.6	NEGATIVE	1			III	III -
bap3	4WEEK	33	Post-Surgery	9.1	NEGATIVE	0			III	III -
bap3	12WEEK	75	Post-Surgery	10	NEGATIVE	0			III	III -
bdze	Initial Collection	0	Initial Collection	9.4	POSITIVE	15	2.23	0.0008	II	II -
bdze	4WEEK	26	Post-Surgery	10	NEGATIVE	0			II	II -
bdze	12WEEK	84	Post-Surgery	10	NEGATIVE	0			II	II -
bean	Initial Collection	0	Initial Collection	7.6	POSITIVE	16	70.74	0.02047	IV	IV -
bean	4WEEK	19	Post-Surgery	10	NEGATIVE	0			IV	IV -
bean	12WEEK	74	Post-Surgery	9.8	NEGATIVE	0			IV	IV -
bgv1	Initial Collection	0	Initial Collection	9.6	POSITIVE	14	1.34	0.00068	III	III -
bgv1	4WEEK	29	Post-Surgery	10	NEGATIVE	0			III	III -
bgv1	12WEEK	90	Post-Surgery	6	NEGATIVE	0			III	III -
bguu	Initial Collection	-1	Initial Collection	9	POSITIVE	16	16.7	0.0075	II	II +	II Yes
bguu	4WEEK	35	Post-Surgery	10	POSITIVE	13	0.72	0.00068	II	II +	II Yes
bguu	12WEEK	91	Post-Surgery	9.5	NEGATIVE	0			II	II +	II Yes
bjlt	Initial Collection	0	Initial Collection	10	POSITIVE	16	13.96	0.00721	IV	IV -
bjlt	4WEEK	27	Post-Surgery	10	NEGATIVE	0			IV	IV -
bjlt	12WEEK	83	Post-Surgery	10	NEGATIVE	0			IV	IV -
bo2y	Initial Collection	-2	Initial Collection	10	POSITIVE	15	1.81	0.00058	I	I -
bo2y	4WEEK	27	Post-Surgery	10	NEGATIVE	0			I	I -
bl5h	Initial Collection	-1	Initial Collection	9.3	POSITIVE	7	0.34	0.00022	IV	IV -
bl5h	4WEEK	34	Post-Surgery	9.5	NEGATIVE	0			IV	IV -
bl5h	12WEEK	76	Post-Surgery	9.4	NEGATIVE	0			IV	IV -
bmyg	Initial Collection	-2	Initial Collection	8.8	POSITIVE	16	4.21	0.00342	III	III -
bmyg	4WEEK	29	Post-Surgery	9	NEGATIVE	0			III	III -
bmyg	12WEEK	85	Post-Surgery	9.3	NEGATIVE	0			III	III -
bmlc	Initial Collection	0	Initial Collection	9.6	POSITIVE	2	0.47	0.00011	I	I -
bmlc	4WEEK	21	Post-Surgery	10	NEGATIVE	0			I	I -
bmxv	Initial Collection	0	Initial Collection	9.2	POSITIVE	16	2.49	0.00168	IV	IV -
bmxv	4WEEK	21	Post-Surgery	9.9	NEGATIVE	0			IV	IV -
bmxv	12WEEK	76	Post-Surgery	7.7	NEGATIVE	1			IV	IV -
brs7	Initial Collection	0	Initial Collection	10	POSITIVE	16	47.5	0.017	IV	IV +	IV Yes
brs7	4WEEK	31	Post-Surgery	10	POSITIVE	15	0.65	0.00045	IV	IV +	IV Yes
brs7	12WEEK	92	Post-Surgery	10	NEGATIVE	0			IV	IV +	IV Yes
buk4	Initial Collection	0	Initial Collection	8.4	NEGATIVE	0			II	II -
buk4	4WEEK	29	Post-Surgery	9.6	NEGATIVE	0			II	II -
buk4	12WEEK	92	Post-Surgery	9.2	NEGATIVE	0			II	II -
bq9f	Initial Collection	0	Initial Collection	9.5	POSITIVE	16	3.27	0.00167	III	III -
bq9f	4WEEK	27	Post-Surgery	9.5	NEGATIVE	0			III	III -
brrk	Initial Collection	0	Initial Collection	10	POSITIVE	16	8.8	0.00249	II	II -
brrk	4WEEK	29	Post-Surgery	10	NEGATIVE	1			II	II -
brrk	12WEEK	92	Post-Surgery	8.5	NEGATIVE	0			II	II -
bxqs	Initial Collection	-1	Initial Collection	8.7	POSITIVE	16	11.15	0.00697	III	III +	III No
bxqs	4WEEK	26	Post-Surgery	10	POSITIVE	3	0.31	0.00013	III	III +	III No
bxqs	12WEEK	78	Post-Surgery	10	POSITIVE	7	0.5	0.00022	III	III +	III No
brs3	Initial Collection	0	Initial Collection	9.1	POSITIVE	13	1.57	0.00082	II	II -
brs3	4WEEK	25	Post-Surgery	8.3	NEGATIVE	0			II	II -
brs3	12WEEK	88	Post-Surgery	8.4	NEGATIVE	0			II	II -
brsi	Initial Collection	0	Initial Collection	8.7	POSITIVE	6	0.62	0.00022	III	III -
brsi	4WEEK	27	Post-Surgery	10	NEGATIVE	0			III	III -
brsi	12WEEK	84	Post-Surgery	10	NEGATIVE	0			III	III -
brrf	Initial Collection	0	Initial Collection	10	POSITIVE	15	19.91	0.00927	I	I -
brrf	4WEEK	27	Post-Surgery	10	NEGATIVE	0			I	I -
brsg	Initial Collection	0	Initial Collection	7.6	POSITIVE	15	190.52	0.07796	IV	IV -
brsg	4WEEK	33	Post-Surgery	9.1	NEGATIVE	0			IV	IV -
brsg	12WEEK	89	Post-Surgery	9.1	NEGATIVE	0			IV	IV -
brsd	Initial Collection	0	Initial Collection	10	POSITIVE	2	0.31	0.00014	III	III -
brsd	4WEEK	30	Post-Surgery	9.3	NEGATIVE	0			III	III -
brsd	12WEEK	87	Post-Surgery	8.7	NEGATIVE	0			III	III -
bsxe	Initial Collection	0	Initial Collection	10	POSITIVE	14	5.03	0.00215	II	II -
bsxe	4WEEK	33	Post-Surgery	9.3	NEGATIVE	0			II	II -
bsxe	12WEEK	82	Post-Surgery	9	NEGATIVE	0			II	II -
btfm	Initial Collection	0	Initial Collection	7.4	POSITIVE	15	1.45	0.00105	III	III -
btfm	4WEEK	34	Post-Surgery	9.6	NEGATIVE	0			III	III -
btfm	12WEEK	90	Post-Surgery	10	NEGATIVE	0			III	III -
btg0	Initial Collection	0	Initial Collection	10	NEGATIVE	1			III	III -
btg0	4WEEK	34	Post-Surgery	10	NEGATIVE	0			III	III -
btg0	12WEEK	90	Post-Surgery	10	NEGATIVE	0			III	III -
bsxu	Initial Collection	0	Initial Collection	10	POSITIVE	15	205.72	0.04533	II	II -
bsxu	4WEEK	26	Post-Surgery	9.7	NEGATIVE	0			II	II -
btgg	Initial Collection	0	Initial Collection	9.4	POSITIVE	16	17.75	0.01055	IV	IV -
btgg	4WEEK	22	Post-Surgery	9.6	NEGATIVE	0			IV	IV -
btgg	12WEEK	70	Post-Surgery	9.1	NEGATIVE	0			IV	IV -
byvv	Initial Collection	-1	Initial Collection	9.6	POSITIVE	16	4.09	0.00187	II	II -
byvv	4WEEK	25	Post-Surgery	10	NEGATIVE	0			II	II -
byvv	12WEEK	82	Post-Surgery	8.3	NEGATIVE	0			II	II -
bsya	Initial Collection	-1	Initial Collection	10	POSITIVE	16	2425.37	0.45617	IV	IV -
bsya	4WEEK	32	Post-Surgery	10	NEGATIVE	0			IV	IV -
bsya	12WEEK	88	Post-Surgery	10	NEGATIVE	1			IV	IV -
bu0t	Initial Collection	-1	Initial Collection	9.6	POSITIVE	16	117.05	0.02798	III	III +	III No
bu0t	4WEEK	32	Post-Surgery	10	POSITIVE	14	2.9	0.00121	III	III +	III No
buk8	Initial Collection	-1	Initial Collection	10	POSITIVE	15	0.87	0.0005	II	II -
buk8	4WEEK	21	Post-Surgery	10	NEGATIVE	0			II	II -
buk8	12WEEK	84	Post-Surgery	10	NEGATIVE	0			II	II -
c1ra	Initial Collection	0	Initial Collection	9	NEGATIVE	0			I	I -
c1ra	4WEEK	27	Post-Surgery	9.4	NEGATIVE	0			I	I -
bvlf	Initial Collection	0	Initial Collection	9.7	POSITIVE	15	3.13	0.00245	III	III -
bvlf	4WEEK	22	Post-Surgery	10	NEGATIVE	0			III	III -
bvlf	12WEEK	87	Post-Surgery	10	NEGATIVE	0			III	III -
bsyn	Initial Collection	0	Initial Collection	10	POSITIVE	13	22.2	0.01823	III	III -
bsyn	4WEEK	36	Post-Surgery	10	NEGATIVE	0			III	III -
bsyn	12WEEK	89	Post-Surgery	10	NEGATIVE	0			III	III -
bxpw	Initial Collection	0	Initial Collection	10	POSITIVE	16	14.61	0.00254	IV	IV +	IV Yes
bxpw	4WEEK	27	Post-Surgery	9.6	POSITIVE	2	0.39	7e-05	IV	IV +	IV Yes
bxpw	12WEEK	84	Post-Surgery	10	NEGATIVE	0			IV	IV +	IV Yes
bxq3	Initial Collection	0	Initial Collection	10	POSITIVE	4	0.51	0.00011	II	II -
bxq3	4WEEK	22	Post-Surgery	5	NEGATIVE	0			II	II -
bvld	Initial Collection	-1	Initial Collection	10	POSITIVE	4	0.27	0.00015	III	III -
bvld	4WEEK	25	Post-Surgery	10	NEGATIVE	0			III	III -
bvld	12WEEK	81	Post-Surgery	10	NEGATIVE	0			III	III -
bsyz	Initial Collection	0	Initial Collection	10	NEGATIVE	1			II	II -
bsyz	4WEEK	26	Post-Surgery	10	NEGATIVE	0			II	II -
bsyz	12WEEK	76	Post-Surgery	10	NEGATIVE	0			II	II -
byxe	Initial Collection	-2	Initial Collection	9.8	POSITIVE	16	3.86	0.00219	II	II +	II No
byxe	4WEEK	26	Post-Surgery	9.5	POSITIVE	16	13.16	0.00657	II	II +	II No
byxe	12WEEK	89	Post-Surgery	10	POSITIVE	16	15.23	0.0057	II	II +	II No
c2nu	Initial Collection	0	Initial Collection	9.5	POSITIVE	16	14.36	0.00791	III	III -
c2nu	4WEEK	29	Post-Surgery	9	NEGATIVE	0			III	III -
c2nu	12WEEK	100	Post-Surgery	9.9	NEGATIVE	0			III	III -
bu0n	Initial Collection	0	Initial Collection	8.8	POSITIVE	11	0.46	0.00031	I	I -
bu0n	4WEEK	31	Post-Surgery	9.5	NEGATIVE	0			I	I -
bvlc	Initial Collection	0	Initial Collection	10	POSITIVE	16	18.14	0.01462	IV	IV -
bvlc	4WEEK	29	Post-Surgery	10	NEGATIVE	1			IV	IV -
bvlc	12WEEK	85	Post-Surgery	9.5	NEGATIVE	1			IV	IV -
bvla	Initial Collection	-1	Initial Collection	10	POSITIVE	16	38.16	0.012	III	III -
bvla	4WEEK	34	Post-Surgery	10	NEGATIVE	0			III	III -
bvla	12WEEK	90	Post-Surgery	9.7	NEGATIVE	0			III	III -
bx2u	Initial Collection	-1	Initial Collection	10	POSITIVE	16	1.67	0.00081	III	III -
bx2u	4WEEK	33	Post-Surgery	9.7	NEGATIVE	0			III	III -
bx2u	12WEEK	86	Post-Surgery	10	NEGATIVE	0			III	III -
bx3o	Initial Collection	0	Initial Collection	9.5	POSITIVE	2	0.24	0.00015	III	III -
bx3o	4WEEK	33	Post-Surgery	10	NEGATIVE	0			III	III -
bx3o	12WEEK	82	Post-Surgery	10	NEGATIVE	0			III	III -
c0u5	Initial Collection	-8	Initial Collection	10	POSITIVE	15	26.12	0.01557	III	III -
c0u5	4WEEK	22	Post-Surgery	10	NEGATIVE	0			III	III -
c0u5	12WEEK	91	Post-Surgery	8.9	NEGATIVE	0			III	III -
bx30	Initial Collection	0	Initial Collection	10	POSITIVE	15	1.63	0.00049	I	I -
bx30	4WEEK	30	Post-Surgery	10	NEGATIVE	0			I	I -
c0ui	Initial Collection	-2	Initial Collection	10	POSITIVE	16	9.39	0.00694	III	III -
c0ui	4WEEK	26	Post-Surgery	10	NEGATIVE	0			III	III -
c0ui	12WEEK	89	Post-Surgery	10	NEGATIVE	0			III	III -
c223	Initial Collection	0	Initial Collection	10	POSITIVE	16	2.59	0.00149	III	III -
c223	4WEEK	27	Post-Surgery	9.3	NEGATIVE	0			III	III -
c223	12WEEK	90	Post-Surgery	10	NEGATIVE	0			III	III -
c0vj	Initial Collection	-2	Initial Collection	8.5	POSITIVE	16	20.38	0.00588	II	II -
c0vj	4WEEK	32	Post-Surgery	8.8	NEGATIVE	0			II	II -
c0vj	12WEEK	88	Post-Surgery	10	NEGATIVE	0			II	II -
byxl	Initial Collection	0	Initial Collection	10	POSITIVE	10	1.21	0.00031	II	II -
byxl	4WEEK	28	Post-Surgery	10	NEGATIVE	0			II	II -
byxl	12WEEK	84	Post-Surgery	10	NEGATIVE	0			II	II -
c21o	Initial Collection	0	Initial Collection	10	POSITIVE	16	3.49	0.00179	I	I -
c21o	4WEEK	26	Post-Surgery	10	NEGATIVE	0			I	I -
byx5	Initial Collection	-4	Initial Collection	10	POSITIVE	7	0.79	0.00027	III	III -
byx5	4WEEK	34	Post-Surgery	9.5	NEGATIVE	0			III	III -
byx5	12WEEK	90	Post-Surgery	10	NEGATIVE	0			III	III -
c5pp	Initial Collection	-1	Initial Collection	10	POSITIVE	15	5.19	0.00368	II	II -
c5pp	4WEEK	25	Post-Surgery	10	NEGATIVE	0			II	II -
c5pp	12WEEK	75	Post-Surgery	10	NEGATIVE	0			II	II -
byx0	Initial Collection	0	Initial Collection	9.7	POSITIVE	16	7.52	0.00358	III	III -
byx0	4WEEK	29	Post-Surgery	9.5	NEGATIVE	1			III	III -
byx0	12WEEK	85	Post-Surgery	9.5	NEGATIVE	0			III	III -
c1qg	Initial Collection	-5	Initial Collection	10	POSITIVE	13	1.53	0.00063	II	II -
c1qg	4WEEK	22	Post-Surgery	10	NEGATIVE	0			II	II -
c1qg	12WEEK	84	Post-Surgery	10	NEGATIVE	0			II	II -
c52f	Initial Collection	-1	Initial Collection	9.3	POSITIVE	3	0.37	0.00015	II	II -
c52f	4WEEK	22	Post-Surgery	8.8	NEGATIVE	0			II	II -
c52f	12WEEK	97	Post-Surgery	10	NEGATIVE	0			II	II -
c20i	Initial Collection	0	Initial Collection	10	POSITIVE	16	81.86	0.03035	IV	IV -
c20i	4WEEK	30	Post-Surgery	10	NEGATIVE	0			IV	IV -
c20i	12WEEK	86	Post-Surgery	9.3	NEGATIVE	0			IV	IV -
c36a	Initial Collection	0	Initial Collection	10	POSITIVE	16	1.5	0.00142	III	III -
c36a	4WEEK	34	Post-Surgery	9.7	NEGATIVE	0			III	III -
c36a	12WEEK	76	Post-Surgery	10	NEGATIVE	0			III	III -
c374	Initial Collection	0	Initial Collection	9.4	POSITIVE	16	18.41	0.01319	III	III +	III Yes
c374	4WEEK	28	Post-Surgery	10	POSITIVE	16	13.34	0.01445	III	III +	III Yes
c374	12WEEK	77	Post-Surgery	9.8	NEGATIVE	0			III	III +	III Yes
c0tk	Initial Collection	-1	Initial Collection	10	POSITIVE	16	3.7	0.00296	II	II -
c0tk	4WEEK	35	Post-Surgery	10	NEGATIVE	0			II	II -
c0tk	12WEEK	84	Post-Surgery	10	NEGATIVE	0			II	II -
c0tb	Initial Collection	0	Initial Collection	8.6	NEGATIVE	1			I	I -
c0tb	4WEEK	31	Post-Surgery	9	NEGATIVE	1			I	I -
c35r	Initial Collection	0	Initial Collection	8.7	POSITIVE	12	0.77	0.00028	I	I -
c35r	4WEEK	22	Post-Surgery	10	NEGATIVE	0			I	I -
c529	Initial Collection	-2	Initial Collection	8.5	POSITIVE	12	3.69	0.00051	II	II -
c529	4WEEK	23	Post-Surgery	10	NEGATIVE	0			II	II -
c529	12WEEK	91	Post-Surgery	10	NEGATIVE	0			II	II -
c348	Initial Collection	-1	Initial Collection	9.3	POSITIVE	16	14.02	0.00597	III	III +	III No
c348	4WEEK	26	Post-Surgery	9.5	POSITIVE	16	159.5	0.0169	III	III +	III No
c1qo	Initial Collection	-1	Initial Collection	10	POSITIVE	16	4.68	0.00252	III	III -
c1qo	4WEEK	27	Post-Surgery	10	NEGATIVE	0			III	III -
c1qo	12WEEK	90	Post-Surgery	10	NEGATIVE	0			III	III -
c0va	Initial Collection	0	Initial Collection	9.7	POSITIVE	16	55.67	0.05919	IV	IV -
c0va	4WEEK	28	Post-Surgery	10	NEGATIVE	0			IV	IV -
c0va	12WEEK	84	Post-Surgery	10	POSITIVE	10	0.63	0.00033	IV	IV -
c360	Initial Collection	0	Initial Collection	10	POSITIVE	16	27.67	0.01129	III	III -
c360	4WEEK	23	Post-Surgery	9.6	NEGATIVE	0			III	III -
c360	12WEEK	85	Post-Surgery	10	NEGATIVE	0			III	III -
c35g	Initial Collection	0	Initial Collection	9.5	POSITIVE	5	0.29	0.00013	I	I +	I No
c35g	4WEEK	28	Post-Surgery	9.3	POSITIVE	13	1.25	0.00044	I	I +	I No
c1qj	Initial Collection	0	Initial Collection	8.8	POSITIVE	4	0.26	0.00013	I	I -
c1qj	4WEEK	30	Post-Surgery	8.7	NEGATIVE	1			I	I -
c1ql	Initial Collection	0	Initial Collection	10	POSITIVE	11	0.86	0.00044	II	II -
c1ql	4WEEK	36	Post-Surgery	10	NEGATIVE	0			II	II -
c1ql	12WEEK	78	Post-Surgery	9.4	NEGATIVE	0			II	II -
c22s	Initial Collection	0	Initial Collection	10	POSITIVE	16	15.69	0.0104	III	III -
c22s	4WEEK	27	Post-Surgery	10	NEGATIVE	0			III	III -
c22s	12WEEK	92	Post-Surgery	10	NEGATIVE	0			III	III -
c37g	Initial Collection	0	Initial Collection	10	POSITIVE	7	0.39	0.00021	II	II -
c37g	4WEEK	22	Post-Surgery	10	NEGATIVE	0			II	II -
c37g	12WEEK	92	Post-Surgery	10	NEGATIVE	0			II	II -
c22c	Initial Collection	0	Initial Collection	9.2	POSITIVE	16	23.03	0.01634	III	III -
c22c	4WEEK	26	Post-Surgery	8.7	NEGATIVE	0			III	III -
c22c	12WEEK	77	Post-Surgery	8.8	NEGATIVE	0			III	III -
c3uu	Initial Collection	0	Initial Collection	10	POSITIVE	16	87.38	0.03556	III	III +	III Yes
c3uu	4WEEK	28	Post-Surgery	10	POSITIVE	2	0.19	8e-05	III	III +	III Yes
c3uu	12WEEK	84	Post-Surgery	10	NEGATIVE	0			III	III +	III Yes
c36i	Initial Collection	0	Initial Collection	10	POSITIVE	16	1.59	0.00081	III	III -
c36i	4WEEK	25	Post-Surgery	10	NEGATIVE	0			III	III -
c36i	12WEEK	88	Post-Surgery	10	NEGATIVE	0			III	III -
c8gh	Initial Collection	-7	Initial Collection	10	POSITIVE	5	5.21	0.00014	III	III -
c8gh	4WEEK	27	Post-Surgery	10	NEGATIVE	1			III	III -
c8gh	12WEEK	90	Post-Surgery	10	NEGATIVE	0			III	III -
c525	Initial Collection	0	Initial Collection	10	POSITIVE	3	0.5	0.00013	III	III -
c525	4WEEK	29	Post-Surgery	10	NEGATIVE	0			III	III -
c525	12WEEK	90	Post-Surgery	10	NEGATIVE	0			III	III -
c33u	Initial Collection	0	Initial Collection	10	POSITIVE	8	0.66	0.00018	II	II -
c33u	4WEEK	27	Post-Surgery	10	NEGATIVE	0			II	II -
c33u	12WEEK	71	Post-Surgery	10	NEGATIVE	0			II	II -
c5pj	Initial Collection	0	Initial Collection	9.3	NEGATIVE	0			IV	IV -
c5pj	4WEEK	25	Post-Surgery	10	NEGATIVE	0			IV	IV -
c5pj	12WEEK	81	Post-Surgery	10	NEGATIVE	0			IV	IV -
c8em	Initial Collection	-1	Initial Collection	9.4	POSITIVE	7	0.62	0.00012	II	II -
c8em	4WEEK	24	Post-Surgery	9.4	NEGATIVE	0			II	II -
c5p3	Initial Collection	0	Initial Collection	10	POSITIVE	16	33.83	0.02106	IV	IV +	IV No
c5p3	4WEEK	25	Post-Surgery	10	POSITIVE	3	0.27	0.00014	IV	IV +	IV No
c5p3	12WEEK	81	Post-Surgery	10	POSITIVE	8	0.5	0.00027	IV	IV +	IV No
c36v	Initial Collection	-1	Initial Collection	10	POSITIVE	13	1.22	0.00079	III	III -
c36v	4WEEK	25	Post-Surgery	10	NEGATIVE	1			III	III -
c36v	12WEEK	68	Post-Surgery	10	NEGATIVE	1			III	III -
c8f3	Initial Collection	-2	Initial Collection	10	POSITIVE	16	5510.74	0.39277	IV	IV -
c8f3	4WEEK	34	Post-Surgery	10	NEGATIVE	0			IV	IV -
c8f3	12WEEK	90	Post-Surgery	9.9	NEGATIVE	1			IV	IV -
c8g5	Initial Collection	0	Initial Collection	10	POSITIVE	9	0.59	0.00025	II	II -
c8g5	4WEEK	32	Post-Surgery	8.9	NEGATIVE	0			II	II -
c8g5	12WEEK	85	Post-Surgery	10	NEGATIVE	0			II	II -
c5q0	Initial Collection	0	Initial Collection	10	POSITIVE	4	0.97	0.00019	II	II -
c5q0	4WEEK	24	Post-Surgery	9.4	NEGATIVE	0			II	II -
c5q0	12WEEK	83	Post-Surgery	10	POSITIVE	12	17.82	0.00534	II	II -
c6v8	Initial Collection	-1	Initial Collection	10	POSITIVE	16	29.66	0.00589	III	III +	III No
c6v8	4WEEK	35	Post-Surgery	10	POSITIVE	16	52.19	0.00926	III	III +	III No
ccgg	Initial Collection	0	Initial Collection	7.7	POSITIVE	11	1.02	0.00037	II	II -
ccgg	4WEEK	27	Post-Surgery	8.4	NEGATIVE	0			II	II -
ccgg	12WEEK	111	Post-Surgery	6	NEGATIVE	0			II	II -
c4q9	Initial Collection	0	Initial Collection	10	POSITIVE	16	6.04	0.00212	II	II +	II No
c4q9	4WEEK	36	Post-Surgery	10	POSITIVE	3	0.12	5e-05	II	II +	II No
c4q9	12WEEK	78	Post-Surgery	9.4	POSITIVE	2	0.07	4e-05	II	II +	II No
c6xc	Initial Collection	0	Initial Collection	8.6	POSITIVE	12	2.4	0.00063	II	II -
c6xc	4WEEK	29	Post-Surgery	10	NEGATIVE	0			II	II -
c51y	Initial Collection	0	Initial Collection	10	POSITIVE	15	4.19	0.00206	II	II -
c51y	4WEEK	33	Post-Surgery	10	NEGATIVE	0			II	II -
c51y	12WEEK	82	Post-Surgery	10	NEGATIVE	0			II	II -
c4q5	Initial Collection	0	Initial Collection	10	POSITIVE	15	3	0.00128	II	II +	II No
c4q5	4WEEK	34	Post-Surgery	10	POSITIVE	14	1.5	0.00075	II	II +	II No
c4q5	12WEEK	83	Post-Surgery	10	POSITIVE	13	1.7	0.00086	II	II +	II No
c6x1	Initial Collection	-1	Initial Collection	7.5	POSITIVE	16	3.91	0.00185	I	I -
c6x1	4WEEK	33	Post-Surgery	9.4	NEGATIVE	0			I	I -
cb6f	Initial Collection	0	Initial Collection	9.9	POSITIVE	14	45.35	0.02327	IV	IV -
cb6f	4WEEK	36	Post-Surgery	10	NEGATIVE	0			IV	IV -
cb6f	12WEEK	77	Post-Surgery	9.4	NEGATIVE	1			IV	IV -
c8dq	Initial Collection	-1	Initial Collection	10	POSITIVE	16	5.6	0.00161	III	III -
c8dq	4WEEK	22	Post-Surgery	7.9	NEGATIVE	0			III	III -
c8dq	12WEEK	92	Post-Surgery	8.3	NEGATIVE	0			III	III -
c6wr	Initial Collection	-1	Initial Collection	10	POSITIVE	16	7.66	0.00296	III	III -
c6wr	4WEEK	27	Post-Surgery	10	NEGATIVE	0			III	III -
c6wr	12WEEK	90	Post-Surgery	10	NEGATIVE	0			III	III -
c6ut	Initial Collection	0	Initial Collection	9.7	POSITIVE	7	0.34	0.00015	II	II -
c6ut	4WEEK	29	Post-Surgery	9.2	NEGATIVE	0			II	II -
c6ut	12WEEK	76	Post-Surgery	9.4	NEGATIVE	0			II	II -
cabc	Initial Collection	0	Initial Collection	9.6	NEGATIVE	0			IV	IV -
cabc	4WEEK	33	Post-Surgery	10	NEGATIVE	0			IV	IV -
cabc	12WEEK	89	Post-Surgery	10	NEGATIVE	0			IV	IV -
c8x5	Initial Collection	0	Initial Collection	10	NEGATIVE	0			IV	IV -
c8x5	4WEEK	29	Post-Surgery	8.8	NEGATIVE	0			IV	IV -
c8x5	12WEEK	85	Post-Surgery	9.1	NEGATIVE	0			IV	IV -
c6wj	Initial Collection	0	Initial Collection	10	POSITIVE	15	1.3	0.00296	II	II -
c6wj	4WEEK	25	Post-Surgery	10	NEGATIVE	0			II	II -
c6wj	12WEEK	81	Post-Surgery	10	NEGATIVE	0			II	II -
c6w6	Initial Collection	0	Initial Collection	10	POSITIVE	16	16.78	0.00685	III	III +	III Yes
c6w6	4WEEK	27	Post-Surgery	9.5	POSITIVE		1.25	0.00032	III	III +	III Yes
c6w6	12WEEK	97	Post-Surgery	10	NEGATIVE	0			III	III +	III Yes
c8ex	Initial Collection	0	Initial Collection	9.7	POSITIVE	16	11.56	0.00316	III	III +	III Yes
c8ex	4WEEK	30	Post-Surgery	10	POSITIVE	6	0.44	0.00018	III	III +	III Yes
c8ex	12WEEK	79	Post-Surgery	9.8	POSITIVE	14	2.26	0.00051	III	III +	III Yes
c6vp	Initial Collection	0	Initial Collection	8.2	POSITIVE	13	1.51	0.001	III	III -
c6vp	4WEEK	21	Post-Surgery	9	NEGATIVE	0			III	III -
c6vp	12WEEK	73	Post-Surgery	10	NEGATIVE	0			III	III -
cabt	Initial Collection	0	Initial Collection	9.3	POSITIVE	16	2.37	0.00084	IV	IV -
cabt	4WEEK	28	Post-Surgery	10	NEGATIVE	0			IV	IV -
cabt	12WEEK	81	Post-Surgery	10	NEGATIVE	0			IV	IV -
c8fi	Initial Collection	0	Initial Collection	10	POSITIVE	6	0.18	0.00019	III	III +	III Yes
c8fi	4WEEK	23	Post-Surgery	10	POSITIVE	6	0.25	0.00013	III	III +	III Yes
c8fi	12WEEK	93	Post-Surgery	10	NEGATIVE	0			III	III +	III Yes
c6xn	Initial Collection	0	Initial Collection	9.5	POSITIVE	15	12.86	0.0076	III	III -
c6xn	4WEEK	31	Post-Surgery	10	NEGATIVE	0			III	III -
c6xn	12WEEK	80	Post-Surgery	9.7	NEGATIVE	0			III	III -
c9s2	Initial Collection	0	Initial Collection	10	POSITIVE	16	4.97	0.00384	III	III -
c9s2	4WEEK	41	Post-Surgery	10	NEGATIVE	1			III	III -
c9s2	12WEEK	76	Post-Surgery	10	NEGATIVE	0			III	III -
c8xf	Initial Collection	0	Initial Collection	8.9	POSITIVE	16	32.66	0.01642	III	III -
c8xf	4WEEK	27	Post-Surgery	7.2	NEGATIVE	0			III	III -
c8xf	12WEEK	83	Post-Surgery	8.3	NEGATIVE	1			III	III -
c8fa	Initial Collection	1	Initial Collection	8.9	POSITIVE	16	123.62	0.03189	IV	IV +	IV No
c8fa	4WEEK	33	Post-Surgery	9.8	POSITIVE	15	1.81	0.00102	IV	IV +	IV No
c8fa	12WEEK	78	Post-Surgery	9.3	POSITIVE	15	5.78	0.00107	IV	IV +	IV No
ccf1	Initial Collection	-3	Initial Collection	10	POSITIVE	15	11.85	0.00788	III	III +	III No
ccf1	4WEEK	27	Post-Surgery	10	POSITIVE	11	1.58	0.00203	III	III +	III No
ccf1	12WEEK	83	Post-Surgery	10	POSITIVE	11	19.42	0.02058	III	III +	III No
c8fc	Initial Collection	-1	Initial Collection	7.9	POSITIVE	2	0.23	9e-05	III	III -
c8fc	4WEEK	27	Post-Surgery	8.5	NEGATIVE	0			III	III -
c8fc	12WEEK	86	Post-Surgery	9.4	NEGATIVE	0			III	III -
c8e0	Initial Collection	0	Initial Collection	10	POSITIVE	16	29.22	0.00639	III	III -
c8e0	4WEEK	26	Post-Surgery	10	NEGATIVE	1			III	III -
c8e0	12WEEK	86	Post-Surgery	10	POSITIVE	10	0.55	0.00045	III	III -
c8ur	Initial Collection	0	Initial Collection	10	POSITIVE	16	10.97	0.00477	II	II -
c8ur	4WEEK	28	Post-Surgery	9.8	NEGATIVE	0			II	II -
c8ur	12WEEK	85	Post-Surgery	8.4	NEGATIVE	0			II	II -
c8we	Initial Collection	-4	Initial Collection	9.5	POSITIVE	16	5.43	0.00394	IV	IV -
c8we	4WEEK	24	Post-Surgery	5.3	NEGATIVE	0			IV	IV -
c8we	12WEEK	91	Post-Surgery	9.7	NEGATIVE	0			IV	IV -
c8eb	Initial Collection	-1	Initial Collection	10	POSITIVE	16	1.98	0.00074	III	III -
c8eb	4WEEK	35	Post-Surgery	10	NEGATIVE	0			III	III -
c8eb	12WEEK	97	Post-Surgery	10	NEGATIVE	0			III	III -
c8fs	Initial Collection	0	Initial Collection	10	POSITIVE	13	0.96	0.00061	II	II -
c8fs	4WEEK	30	Post-Surgery	9.2	NEGATIVE	0			II	II -
c8fs	12WEEK	86	Post-Surgery	10	NEGATIVE	0			II	II -
c8ep	Initial Collection	0	Initial Collection	10	NEGATIVE	0			II	II -
c8ep	4WEEK	23	Post-Surgery	10	NEGATIVE	0			II	II -
c8ep	12WEEK	86	Post-Surgery	10	NEGATIVE	0			II	II -
c8xz	Initial Collection	-1	Initial Collection	8.8	POSITIVE	12	0.67	0.00032	III	III -
c8xz	4WEEK	25	Post-Surgery	9.3	NEGATIVE	0			III	III -
c8xz	12WEEK	92	Post-Surgery	9	NEGATIVE	0			III	III -
c8wv	Initial Collection	0	Initial Collection	10	POSITIVE	15	4.77	0.00341	III	III -
c8wv	4WEEK	22	Post-Surgery	10	NEGATIVE	0			III	III -
c8wv	12WEEK	76	Post-Surgery	10	NEGATIVE	0			III	III -
c8y7	Initial Collection	-1	Initial Collection	7	POSITIVE	15	2.38	0.00144	III	III +	III Yes
c8y7	4WEEK	28	Post-Surgery	9.1	POSITIVE	4	0.33	0.00014	III	III +	III Yes
c8y7	12WEEK	83	Post-Surgery	9.3	POSITIVE	9	0.37	0.00024	III	III +	III Yes
cd3p	Initial Collection	0	Initial Collection	9.9	POSITIVE	15	3.3	0.00298	IV	IV -
cd3p	4WEEK	32	Post-Surgery	10	NEGATIVE	0			IV	IV -
cabu	Initial Collection	0	Initial Collection	10	NEGATIVE	0			II	II -
cabu	4WEEK	31	Post-Surgery	10	NEGATIVE	0			II	II -
cabu	12WEEK	87	Post-Surgery	9.8	NEGATIVE	0			II	II -
caci	Initial Collection	-1	Initial Collection	8.5	POSITIVE	6	1.08	0.00028	IV	IV -
caci	4WEEK	25	Post-Surgery	10	NEGATIVE	0			IV	IV -
caci	12WEEK	81	Post-Surgery	9.6	NEGATIVE	0			IV	IV -
cjq8	Initial Collection	-1	Initial Collection	7.9	NEGATIVE	0			IV	IV -
cjq8	4WEEK	29	Post-Surgery	8.2	NEGATIVE	0			IV	IV -
cjq8	12WEEK	92	Post-Surgery	8.1	NEGATIVE	0			IV	IV -
cac6	Initial Collection	0	Initial Collection	7.9	POSITIVE	12	0.79	0.00042	I	I -
cac6	4WEEK	41	Post-Surgery	8.9	NEGATIVE	1			I	I -
cgd4	Initial Collection	0	Initial Collection	10	POSITIVE	12	0.85	0.00056	III	III -
cgd4	4WEEK	24	Post-Surgery	10	NEGATIVE	0			III	III -
cgd4	12WEEK	80	Post-Surgery	10	NEGATIVE	0			III	III -
ccfh	Initial Collection	0	Initial Collection	9.4	POSITIVE	5	0.15	0.00021	III	III -
ccfh	4WEEK	22	Post-Surgery	8.5	NEGATIVE	0			III	III -
ccfh	12WEEK	85	Post-Surgery	8.2	NEGATIVE	0			III	III -
cad0	Initial Collection	0	Initial Collection	9.8	POSITIVE	15	2.98	0.00145	II	II -
cad0	4WEEK	30	Post-Surgery	10	NEGATIVE	0			II	II -
cad0	12WEEK	80	Post-Surgery	10	NEGATIVE	0			II	II -
ccg0	Initial Collection	-6	Initial Collection	8.6	POSITIVE	16	1.9	0.0012	II	II -
ccg0	4WEEK	22	Post-Surgery	8.3	NEGATIVE	0			II	II -
ccg0	12WEEK	78	Post-Surgery	9	NEGATIVE	0			II	II -
clua	Initial Collection	-1	Initial Collection	10	POSITIVE	16	9.15	0.00432	III	III +	III Yes
clua	4WEEK	33	Post-Surgery	10	POSITIVE	2	0.08	5e-05	III	III +	III Yes
clua	12WEEK	77	Post-Surgery	10	NEGATIVE	0			III	III +	III Yes
cd3w	Initial Collection	0	Initial Collection	10	POSITIVE	14	16.27	0.01171	II	II -
cd3w	4WEEK	22	Post-Surgery	10	NEGATIVE	0			II	II -
cd3w	12WEEK	99	Post-Surgery	10	NEGATIVE	0			II	II -
capc	Initial Collection	0	Initial Collection	10	POSITIVE	3	0.27	8e-05	II	II -
capc	4WEEK	30	Post-Surgery	10	NEGATIVE	0			II	II -
ccgv	Initial Collection	0	Initial Collection	9.8	POSITIVE	12	1.09	0.00084	I	I -
ccgv	4WEEK	23	Post-Surgery	9.6	NEGATIVE	1			I	I -
capf	Initial Collection	0	Initial Collection	10	POSITIVE	16	39.84	0.03437	IV	IV -
capf	4WEEK	37	Post-Surgery	9.8	NEGATIVE	0			IV	IV -
capf	12WEEK	84	Post-Surgery	8.6	NEGATIVE	0			IV	IV -
cch0	Initial Collection	0	Initial Collection	10	POSITIVE	13	34.55	0.01434	II	II -
cch0	4WEEK	30	Post-Surgery	10	NEGATIVE	0			II	II -
caax	Initial Collection	0	Initial Collection	9	POSITIVE	15	1408.26	0.20849	IV	IV +	IV No
caax	4WEEK	25	Post-Surgery	10	POSITIVE	15	186.75	0.0193	IV	IV +	IV No
caax	12WEEK	86	Post-Surgery	10	POSITIVE	15	12.26	0.00221	IV	IV +	IV No
cb9a	Initial Collection	0	Initial Collection	10	POSITIVE	16	2.84	0.00152	II	II -
cb9a	4WEEK	24	Post-Surgery	10	NEGATIVE	0			II	II -
cb9a	12WEEK	94	Post-Surgery	9.6	NEGATIVE	1			II	II -
cacd	Initial Collection	0	Initial Collection	9	POSITIVE	15	179.79	0.05043	IV	IV -
cacd	4WEEK	29	Post-Surgery	8.7	NEGATIVE	0			IV	IV -
cacd	12WEEK	102	Post-Surgery	7.9	NEGATIVE	0			IV	IV -
cb5x	Initial Collection	0	Initial Collection	10	POSITIVE	13	1.22	0.00048	II	II -
cb5x	4WEEK	27	Post-Surgery	10	NEGATIVE	0			II	II -
cap5	Initial Collection	0	Initial Collection	10	POSITIVE	16	148.21	0.06772	IV	IV +	IV Yes
cap5	4WEEK	27	Post-Surgery	10	POSITIVE	14	1.41	0.00042	IV	IV +	IV Yes
cap5	12WEEK	90	Post-Surgery	10	NEGATIVE	0			IV	IV +	IV Yes
cb5a	Initial Collection	0	Initial Collection	10	NEGATIVE	0			III	III -
cb5a	4WEEK	23	Post-Surgery	9.5	NEGATIVE	0			III	III -
cb5a	12WEEK	93	Post-Surgery	10	NEGATIVE	0			III	III -
cgyz	Initial Collection	0	Initial Collection	10	POSITIVE	16	28.96	0.01752	IV	IV +	IV No
cgyz	4WEEK	28	Post-Surgery	10	POSITIVE	9	0.76	0.00031	IV	IV +	IV No
cgyz	12WEEK	84	Post-Surgery	10	POSITIVE	9	1.02	0.0003	IV	IV +	IV No
capk	Initial Collection	0	Initial Collection	9.9	POSITIVE	15	1.33	0.0013	III	III -
capk	4WEEK	27	Post-Surgery	10	NEGATIVE	1			III	III -
capk	12WEEK	86	Post-Surgery	10	NEGATIVE	0			III	III -
cb90	Initial Collection	-1	Initial Collection	8.6	POSITIVE	14	4.94	0.00119	II	II -
cb90	4WEEK	23	Post-Surgery	9.2	NEGATIVE	0			II	II -
cb8w	Initial Collection	0	Initial Collection	10	POSITIVE	16	33.35	0.01063	III	III +	III No
cb8w	4WEEK	27	Post-Surgery	10	POSITIVE	16	5.49	0.0018	III	III +	III No
cb8w	12WEEK	90	Post-Surgery	10	POSITIVE	16	6.85	0.00082	III	III +	III No
clnv	Initial Collection	0	Initial Collection	10	POSITIVE	16	96.27	0.0316	II	II -
clnv	4WEEK	29	Post-Surgery	10	NEGATIVE	0			II	II -
clnv	12WEEK	81	Post-Surgery	10	NEGATIVE	0			II	II -
cb71	Initial Collection	0	Initial Collection	10	POSITIVE	14	6.5	0.00185	II	II -
cb71	4WEEK	27	Post-Surgery	10	NEGATIVE	1			II	II -
ccgf	Initial Collection	0	Initial Collection	10	POSITIVE	12	14.23	0.00493	IV	IV +	IV No
ccgf	4WEEK	29	Post-Surgery	10	POSITIVE	11	6.16	0.00411	IV	IV +	IV No
cb7q	Initial Collection	0	Initial Collection	5.4	POSITIVE	2	0.14	8e-05	II	II -
cb7q	4WEEK	23	Post-Surgery	8	NEGATIVE	0			II	II -
cb7q	12WEEK	89	Post-Surgery	10	NEGATIVE	0			II	II -
chsm	Initial Collection	-8	Initial Collection	7	POSITIVE	15	65.73	0.04457	IV	IV -
chsm	4WEEK	25	Post-Surgery	8.5	NEGATIVE	0			IV	IV -
chsm	12WEEK	85	Post-Surgery	7.9	NEGATIVE	0			IV	IV -
ccct	Initial Collection	-1	Initial Collection	10	POSITIVE	12	0.68	0.00059	III	III +	III Yes
ccct	4WEEK	27	Post-Surgery	10	POSITIVE	3	0.08	8e-05	III	III +	III Yes
ccct	12WEEK	81	Post-Surgery	10	NEGATIVE	0			III	III +	III Yes
cgzn	Initial Collection	0	Initial Collection	7.9	NEGATIVE	1			IV	IV +	IV Yes
cgzn	4WEEK	34	Post-Surgery	9.6	POSITIVE	6	0.61	0.00017	IV	IV +	IV Yes
cgzn	12WEEK	90	Post-Surgery	9	NEGATIVE	0			IV	IV +	IV Yes
cceo	Initial Collection	0	Initial Collection	10	POSITIVE	5	0.26	0.00021	I	I -
cceo	4WEEK	32	Post-Surgery	10	NEGATIVE	0			I	I -
ccc0	Initial Collection	0	Initial Collection	8.3	POSITIVE	16	14.35	0.00375	IV	IV -
ccc0	4WEEK	32	Post-Surgery	10	NEGATIVE	0			IV	IV -
ccc0	12WEEK	70	Post-Surgery	9.4	NEGATIVE	0			IV	IV -
chrs	Initial Collection	0	Initial Collection	10	POSITIVE	16	9.5	0.00479	III	III -
chrs	4WEEK	25	Post-Surgery	10	NEGATIVE	0			III	III -
chrs	12WEEK	90	Post-Surgery	10	NEGATIVE	0			III	III -
chml	Initial Collection	0	Initial Collection	10	POSITIVE	15	120.77	0.05131	II	II -
chml	4WEEK	22	Post-Surgery	10	NEGATIVE	0			II	II -
chml	12WEEK	83	Post-Surgery	10	NEGATIVE	0			II	II -
cccd	Initial Collection	0	Initial Collection	8.8	POSITIVE	3	0.22	0.0001	I	I -
cccd	4WEEK	31	Post-Surgery	9.6	NEGATIVE	0			I	I -
cgcc	Initial Collection	0	Initial Collection	9.7	POSITIVE	15	1800.43	0.36168	IV	IV -
cgcc	4WEEK	29	Post-Surgery	10	NEGATIVE	0			IV	IV -
cgcc	12WEEK	78	Post-Surgery	10	NEGATIVE	0			IV	IV -
coj6	Initial Collection	-3	Initial Collection	8.6	POSITIVE	16	59.17	0.04772	IV	IV +	IV No
coj6	4WEEK	25	Post-Surgery	8.8	POSITIVE	16	3.36	0.00167	IV	IV +	IV No
cga9	Initial Collection	0	Initial Collection	8.5	POSITIVE	9	0.48	0.0002	I	I -
cga9	4WEEK	24	Post-Surgery	10	NEGATIVE	1			I	I -
cgco	Initial Collection	-1	Initial Collection	10	POSITIVE	16	56.19	0.0239	III	III -
cgco	4WEEK	27	Post-Surgery	10	NEGATIVE	0			III	III -
cgco	12WEEK	83	Post-Surgery	10	NEGATIVE	0			III	III -
chm9	Initial Collection	0	Initial Collection	10	POSITIVE	15	2.73	0.00096	III	III +	III Yes
chm9	4WEEK	29	Post-Surgery	10	POSITIVE	16	1.46	0.00069	III	III +	III Yes
chm9	12WEEK	92	Post-Surgery	10	NEGATIVE	0			III	III +	III Yes
ch0o	Initial Collection	0	Initial Collection	7.8	POSITIVE	16	5.58	0.00477	II	II -
ch0o	4WEEK	24	Post-Surgery	7.9	NEGATIVE	0			II	II -
ch0o	12WEEK	87	Post-Surgery	10	NEGATIVE	0			II	II -
ch07	Initial Collection	0	Initial Collection	8.1	POSITIVE	10	1.1	0.0003	II	II -
ch07	4WEEK	29	Post-Surgery	8	NEGATIVE	0			II	II -
cgze	Initial Collection	0	Initial Collection	6.9	POSITIVE	16	7.75	0.00234	II	II -
cgze	4WEEK	31	Post-Surgery	8.2	NEGATIVE	1			II	II -
cgbv	Initial Collection	0	Initial Collection	10	POSITIVE	14	2.78	0.00068	IV	IV +	IV No
cgbv	4WEEK	38	Post-Surgery	10	POSITIVE	16	432.68	0.11106	IV	IV +	IV No
cgbv	12WEEK	86	Post-Surgery	10	POSITIVE	16	36.39	0.00995	IV	IV +	IV No
cgbj	Initial Collection	0	Initial Collection	10	POSITIVE	16	3.65	0.0023	III	III -
cgbj	4WEEK	23	Post-Surgery	10	NEGATIVE	1			III	III -
cgbj	12WEEK	79	Post-Surgery	10	POSITIVE	16	4.41	0.00314	III	III -
cgcx	Initial Collection	0	Initial Collection	10	POSITIVE	16	58.71	0.01547	IV	IV -
cgcx	4WEEK	24	Post-Surgery	10	NEGATIVE	0			IV	IV -
cgcx	12WEEK	87	Post-Surgery	10	NEGATIVE	0			IV	IV -
ch0m	Initial Collection	0	Initial Collection	10	POSITIVE	16	4.31	0.00221	I	I -
ch0m	4WEEK	22	Post-Surgery	10	NEGATIVE	0			I	I -
ch0m	12WEEK	85	Post-Surgery	9.2	NEGATIVE	0			I	I -
cgzy	Initial Collection	0	Initial Collection	9.4	POSITIVE	12	0.97	0.00056	I	I -
cgzy	4WEEK	23	Post-Surgery	9.3	NEGATIVE	0			I	I -
cgdg	Initial Collection	0	Initial Collection	10	POSITIVE	16	11.32	0.00555	II	II -
cgdg	4WEEK	22	Post-Surgery	10	NEGATIVE	0			II	II -
cgdg	12WEEK	94	Post-Surgery	9.4	NEGATIVE	1			II	II -
cmvf	Initial Collection	0	Initial Collection	8.1	POSITIVE	3	0.17	6e-05	I	I -
cmvf	4WEEK	25	Post-Surgery	10	NEGATIVE	0			I	I -
chmw	Initial Collection	0	Initial Collection	10	POSITIVE	16	13.64	0.00676	II	II -
chmw	4WEEK	29	Post-Surgery	10	NEGATIVE	0			II	II -
chmw	12WEEK	85	Post-Surgery	10	NEGATIVE	0			II	II -
cg9y	Initial Collection	0	Initial Collection	8.7	POSITIVE	16	1.71	0.00083	I	I -
cg9y	4WEEK	27	Post-Surgery	9.8	NEGATIVE	1			I	I -
chnl	Initial Collection	0	Initial Collection	8.9	POSITIVE	16	33.02	0.0224	IV	IV -
chnl	4WEEK	22	Post-Surgery	9.3	NEGATIVE	0			IV	IV -
chnl	12WEEK	78	Post-Surgery	9	NEGATIVE	0			IV	IV -
cgzk	Initial Collection	0	Initial Collection	10	POSITIVE	16	6.17	0.00294	II	II +	II No
cgzk	4WEEK	31	Post-Surgery	9.9	POSITIVE	16	3.15	0.00237	II	II +	II No
cgzk	12WEEK	72	Post-Surgery	10	POSITIVE	3	0.28	0.0001	II	II +	II No
clsg	Initial Collection	-7	Initial Collection	8.5	POSITIVE	10	0.42	0.00035	II	II -
clsg	4WEEK	22	Post-Surgery	8	NEGATIVE	1			II	II -
clsg	12WEEK	77	Post-Surgery	9.4	NEGATIVE	1			II	II -
chs8	Initial Collection	0	Initial Collection	9.4	POSITIVE	15	3.69	0.00227	III	III -
chs8	4WEEK	32	Post-Surgery	10	NEGATIVE	0			III	III -
chs8	12WEEK	88	Post-Surgery	10	NEGATIVE	0			III	III -
chqj	Initial Collection	0	Initial Collection	9.9	POSITIVE	16	12.34	0.00731	III	III -
chqj	4WEEK	26	Post-Surgery	10	NEGATIVE	1			III	III -
chqj	12WEEK	92	Post-Surgery	9.2	POSITIVE	3	0.25	0.00011	III	III -
ch08	Initial Collection	0	Initial Collection	10	POSITIVE	16	986.72	0.27461	IV	IV -
ch08	4WEEK	23	Post-Surgery	10	NEGATIVE	0			IV	IV -
ch08	12WEEK	86	Post-Surgery	10	POSITIVE	3	0.11	8e-05	IV	IV -
cpn1	Initial Collection	-2	Initial Collection	9.6	POSITIVE	4	0.17	0.00017	II	II -
cpn1	4WEEK	25	Post-Surgery	10	NEGATIVE	0			II	II -
cpn1	12WEEK	76	Post-Surgery	8.3	NEGATIVE	0			II	II -
clnc	Initial Collection	0	Initial Collection	10	POSITIVE	16	7.6	0.00582	III	III -
clnc	4WEEK	34	Post-Surgery	9	NEGATIVE	0			III	III -
clnc	12WEEK	76	Post-Surgery	9.1	NEGATIVE	0			III	III -
cj7k	Initial Collection	-1	Initial Collection	8	NEGATIVE	1			IV	IV -
cj7k	4WEEK	20	Post-Surgery	8.2	NEGATIVE	1			IV	IV -
cj7k	12WEEK	90	Post-Surgery	9.7	NEGATIVE	0			IV	IV -
cn3f	Initial Collection	-1	Initial Collection	10	POSITIVE	13	6.05	0.00239	III	III +	III No
cn3f	4WEEK	27	Post-Surgery	10	POSITIVE	14	1.04	0.00052	III	III +	III No
cn3f	12WEEK	97	Post-Surgery	10	POSITIVE	9	0.69	0.00028	III	III +	III No
cmvu	Initial Collection	-1	Initial Collection	10	POSITIVE	16	201.32	0.09024	III	III -
cmvu	4WEEK	31	Post-Surgery	10	NEGATIVE	0			III	III -
cmvu	12WEEK	94	Post-Surgery	10	NEGATIVE	0			III	III -
cjq0	Initial Collection	-5	Initial Collection	8.2	POSITIVE	4	0.24	0.00015	II	II -
cjq0	4WEEK	21	Post-Surgery	9.3	NEGATIVE	0			II	II -
cjq0	12WEEK	76	Post-Surgery	10	NEGATIVE	0			II	II -
ciyu	Initial Collection	-5	Initial Collection	8	POSITIVE	16	4.54	0.00192	III	III -
ciyu	4WEEK	23	Post-Surgery	10	NEGATIVE	0			III	III -
ciyu	12WEEK	79	Post-Surgery	9.9	NEGATIVE	0			III	III -
cjpf	Initial Collection	0	Initial Collection	10	POSITIVE	11	0.75	0.00044	III	III +	III No
cjpf	4WEEK	29	Post-Surgery	10	POSITIVE	2	0.15	6e-05	III	III +	III No
cjpf	12WEEK	78	Post-Surgery	9	POSITIVE	15	1.98	0.00086	III	III +	III No
cj85	Initial Collection	0	Initial Collection	10	POSITIVE	16	30.46	0.00279	II	II -
cj85	4WEEK	25	Post-Surgery	10	NEGATIVE	0			II	II -
cj7p	Initial Collection	0	Initial Collection	9.6	POSITIVE	15	5.07	0.00114	III	III -
cj7p	4WEEK	29	Post-Surgery	8.9	NEGATIVE	1			III	III -
cj7p	12WEEK	75	Post-Surgery	10	NEGATIVE	0			III	III -
cj7e	Initial Collection	0	Initial Collection	9	POSITIVE	16	7.32	0.00361	I	I -
cj7e	4WEEK	21	Post-Surgery	10	NEGATIVE	0			I	I -
cjqx	Initial Collection	0	Initial Collection	9.4	POSITIVE	5	0.52	0.0002	II	II +	II Yes
cjqx	4WEEK	29	Post-Surgery	10	POSITIVE	2	0.11	8e-05	II	II +	II Yes
cjqx	12WEEK	78	Post-Surgery	10	NEGATIVE	0			II	II +	II Yes
cjpo	Initial Collection	0	Initial Collection	10	POSITIVE	16	8.84	0.00501	III	III -
cjpo	4WEEK	27	Post-Surgery	9.8	NEGATIVE	0			III	III -
cjpo	12WEEK	90	Post-Surgery	9.4	NEGATIVE	0			III	III -
cltv	Initial Collection	0	Initial Collection	9.8	POSITIVE	16	27.07	0.01252	II	II -
cltv	4WEEK	21	Post-Surgery	10	NEGATIVE	0			II	II -
cltv	12WEEK	84	Post-Surgery	10	NEGATIVE	0			II	II -
cjr6	Initial Collection	0	Initial Collection	10	POSITIVE	16	80.27	0.04581	III	III +	III Yes
cjr6	4WEEK	27	Post-Surgery	9.6	POSITIVE	16	19.1	0.01362	III	III +	III Yes
cjr6	12WEEK	77	Post-Surgery	10	NEGATIVE	0			III	III +	III Yes
clq7	Initial Collection	-1	Initial Collection	9	POSITIVE	9	0.42	0.00023	III	III -
clq7	4WEEK	25	Post-Surgery	10	NEGATIVE	0			III	III -
clq7	12WEEK	90	Post-Surgery	10	NEGATIVE	0			III	III -
cls3	Initial Collection	0	Initial Collection	10	POSITIVE	15	3.46	0.00287	IV	IV -
cls3	4WEEK	31	Post-Surgery	10	NEGATIVE	0			IV	IV -
cls3	12WEEK	82	Post-Surgery	10	NEGATIVE	0			IV	IV -
clmy	Initial Collection	0	Initial Collection	10	NEGATIVE	0			IV	IV -
clmy	4WEEK	26	Post-Surgery	10	NEGATIVE	0			IV	IV -
clmy	12WEEK	75	Post-Surgery	10	NEGATIVE	0			IV	IV -
cnzx	Initial Collection	-11	Initial Collection	10	POSITIVE	16	6.63	0.00345	III	III +	III No
cnzx	4WEEK	22	Post-Surgery	10	POSITIVE	3	0.23	0.00014	III	III +	III No
cnzx	12WEEK	92	Post-Surgery	10	POSITIVE	16	1.33	0.00119	III	III +	III No
clo9	Initial Collection	0	Initial Collection	10	POSITIVE	16	43.01	0.02047	III	III -
clo9	4WEEK	31	Post-Surgery	10	NEGATIVE	0			III	III -
clsy	Initial Collection	0	Initial Collection	10	POSITIVE	16	7.15	0.00376	III	III +	III No
clsy	4WEEK	28	Post-Surgery	10	POSITIVE	16	3.71	0.00156	III	III +	III No
clsy	12WEEK	77	Post-Surgery	10	POSITIVE	16	7.18	0.00431	III	III +	III No
clu3	Initial Collection	0	Initial Collection	10	POSITIVE	6	0.26	0.00014	III	III -
clu3	4WEEK	24	Post-Surgery	10	NEGATIVE	0			III	III -
clu3	12WEEK	80	Post-Surgery	10	NEGATIVE	0			III	III -
clr8	Initial Collection	0	Initial Collection	10	POSITIVE	15	38.55	0.02124	II	II -
clr8	4WEEK	29	Post-Surgery	10	NEGATIVE	1			II	II -
clr8	12WEEK	78	Post-Surgery	8.6	NEGATIVE	1			II	II -
frzt	Initial Collection	0	Initial Collection	9.9	NEGATIVE	0			IV	IV -
frzt	4WEEK	32	Post-Surgery	9.3	NEGATIVE	0			IV	IV -
frzt	12WEEK	92	Post-Surgery	9.5	NEGATIVE	0			IV	IV -
cmzg	Initial Collection	0	Initial Collection	10	POSITIVE	7	0.51	0.00078	III	III +	III Yes
cmzg	4WEEK	29	Post-Surgery	8.5	POSITIVE	2	8.47	0.00553	III	III +	III Yes
cmzg	12WEEK	85	Post-Surgery	9.4	NEGATIVE	0			III	III +	III Yes
clq0	Initial Collection	0	Initial Collection	10	POSITIVE	16	26.87	0.01891	III	III +	III Yes
clq0	4WEEK	25	Post-Surgery	10	POSITIVE	16	35.59	0.00985	III	III +	III Yes
clq0	12WEEK	88	Post-Surgery	10	POSITIVE	9	0.4	0.00015	III	III +	III Yes
cltr	Initial Collection	0	Initial Collection	9.8	POSITIVE	7	0.2	0.00011	II	II -
cltr	4WEEK	29	Post-Surgery	9.7	NEGATIVE	0			II	II -
cltr	12WEEK	80	Post-Surgery	9.2	NEGATIVE	0			II	II -
cltn	Initial Collection	-1	Initial Collection	8.9	POSITIVE	10	1.04	0.00042	III	III -
cltn	4WEEK	23	Post-Surgery	10	NEGATIVE	0			III	III -
cltn	12WEEK	83	Post-Surgery	10	NEGATIVE	0			III	III -
cmuv	Initial Collection	0	Initial Collection	8.8	POSITIVE	15	6.97	0.00306	III	III -
cmuv	4WEEK	32	Post-Surgery	10	NEGATIVE	0			III	III -
cmuv	12WEEK	81	Post-Surgery	8.8	POSITIVE	14	30.38	0.01937	III	III -
cltl	Initial Collection	0	Initial Collection	10	POSITIVE	9	2.67	0.00149	III	III -
cltl	4WEEK	27	Post-Surgery	9.3	NEGATIVE	0			III	III -
cltl	12WEEK	86	Post-Surgery	8.4	NEGATIVE	0			III	III -
cn2y	Initial Collection	0	Initial Collection	10	POSITIVE	15	13.39	0.0037	III	III +	III No
cn2y	4WEEK	28	Post-Surgery	10	POSITIVE	15	5.29	0.00114	III	III +	III No
cn2y	12WEEK	85	Post-Surgery	10	POSITIVE	16	16.33	0.00338	III	III +	III No
co7l	Initial Collection	0	Initial Collection	10	NEGATIVE	0			I	I -
co7l	4WEEK	22	Post-Surgery	10	NEGATIVE	0			I	I -
cmw1	Initial Collection	0	Initial Collection	8.9	POSITIVE	16	10.5	0.00268	II	II -
cmw1	4WEEK	34	Post-Surgery	10	NEGATIVE	1			II	II -
cmw1	12WEEK	81	Post-Surgery	9	NEGATIVE	0			II	II -
cn2k	Initial Collection	0	Initial Collection	8.2	POSITIVE	2	0.19	0.00045	I	I -
cn2k	4WEEK	22	Post-Surgery	8.7	NEGATIVE	1			I	I -
cn21	Initial Collection	0	Initial Collection	10	POSITIVE	16	13.58	0.00222	IV	IV -
cn21	4WEEK	27	Post-Surgery	9.4	NEGATIVE	0			IV	IV -
cn21	12WEEK	97	Post-Surgery	9.3	NEGATIVE	0			IV	IV -
cn3u	Initial Collection	0	Initial Collection	10	POSITIVE	15	15.66	0.00402	III	III +	III No
cn3u	4WEEK	27	Post-Surgery	10	POSITIVE	15	25.76	0.00927	III	III +	III No
cn3u	12WEEK	76	Post-Surgery	10	POSITIVE	3	0.28	0.00013	III	III +	III No
co0m	Initial Collection	-4	Initial Collection	9.1	POSITIVE	16	69.12	0.03203	III	III -
co0m	4WEEK	31	Post-Surgery	9.7	NEGATIVE	0			III	III -
co0m	12WEEK	77	Post-Surgery	10	NEGATIVE	0			III	III -
cmub	Initial Collection	0	Initial Collection	10	POSITIVE	16	13.7	0.00958	III	III +	III Yes
cmub	4WEEK	29	Post-Surgery	9.4	POSITIVE	5	0.22	0.00014	III	III +	III Yes
cmub	12WEEK	85	Post-Surgery	10	NEGATIVE	1			III	III +	III Yes
cn2v	Initial Collection	0	Initial Collection	9.5	POSITIVE	16	9.88	0.00458	II	II -
cn2v	4WEEK	27	Post-Surgery	8.3	NEGATIVE	1			II	II -
cn2v	12WEEK	83	Post-Surgery	9.5	NEGATIVE	1			II	II -
co0u	Initial Collection	-3	Initial Collection	9.9	POSITIVE	10	0.52	0.00025	II	II -
co0u	4WEEK	32	Post-Surgery	10	NEGATIVE	0			II	II -
co0u	12WEEK	74	Post-Surgery	10	NEGATIVE	1			II	II -
cpmc	Initial Collection	-4	Initial Collection	10	POSITIVE	16	12.08	0.0087	III	III +	III Yes
cpmc	4WEEK	27	Post-Surgery	10	POSITIVE	8	0.34	0.00043	III	III +	III Yes
cpmc	12WEEK	76	Post-Surgery	10	NEGATIVE	0			III	III +	III Yes
cmv7	Initial Collection	0	Initial Collection	9	POSITIVE	16	16.7	0.00564	I	I -
cmv7	4WEEK	31	Post-Surgery	9.6	NEGATIVE	0			I	I -
cmuo	Initial Collection	0	Initial Collection	9.7	POSITIVE	16	13.24	0.00831	II	II -
cmuo	4WEEK	31	Post-Surgery	10	NEGATIVE	0			II	II -
cmuo	12WEEK	80	Post-Surgery	9.9	NEGATIVE	0			II	II -
co11	Initial Collection	-3	Initial Collection	9.7	POSITIVE	16	9.06	0.00662	II	II -
co11	4WEEK	30	Post-Surgery	10	NEGATIVE	0			II	II -
co11	12WEEK	79	Post-Surgery	10	NEGATIVE	0			II	II -
co0q	Initial Collection	0	Initial Collection	6	POSITIVE	16	19.25	0.00591	IV	IV -
co0q	4WEEK	21	Post-Surgery	10	NEGATIVE	1			IV	IV -
cnzr	Initial Collection	0	Initial Collection	10	POSITIVE	3	0.22	0.00011	I	I -
cnzr	4WEEK	32	Post-Surgery	10	NEGATIVE	0			I	I -
co03	Initial Collection	0	Initial Collection	10	POSITIVE	14	3.66	0.00098	II	II -
co03	4WEEK	25	Post-Surgery	10	NEGATIVE	1			II	II -
co03	12WEEK	95	Post-Surgery	10	NEGATIVE	1			II	II -
cnzv	Initial Collection	0	Initial Collection	9.8	POSITIVE	14	11.04	0.00332	IV	IV +	IV No
cnzv	4WEEK	28	Post-Surgery	10	POSITIVE	8	2.36	0.00066	IV	IV +	IV No
co0g	Initial Collection	0	Initial Collection	10	POSITIVE	3	0.33	0.00011	II	II -
co0g	4WEEK	37	Post-Surgery	10	NEGATIVE	0			II	II -
co0g	12WEEK	100	Post-Surgery	10	NEGATIVE	0			II	II -
csuf	Initial Collection	5	Initial Collection	9.9	NEGATIVE	0			IV	IV -
csuf	4WEEK	24	Post-Surgery	10	NEGATIVE	0			IV	IV -
csuf	12WEEK	97	Post-Surgery	10	NEGATIVE	0			IV	IV -
cy4i	Initial Collection	-2	Initial Collection	10	NEGATIVE	0			I	I -
cy4i	4WEEK	30	Post-Surgery	10	NEGATIVE	0			I	I -
crek	Initial Collection	-3	Initial Collection	10	POSITIVE	15	5.76	0.00134	II	II -
crek	4WEEK	21	Post-Surgery	9.8	NEGATIVE	0			II	II -
crek	12WEEK	98	Post-Surgery	10	NEGATIVE	0			II	II -
cy3e	Initial Collection	0	Initial Collection	8.6	POSITIVE	16	4.14	0.00119	III	III -
cy3e	4WEEK	34	Post-Surgery	9.8	NEGATIVE	0			III	III -
cy3e	12WEEK	83	Post-Surgery	10	NEGATIVE	0			III	III -
cojv	Initial Collection	0	Initial Collection	10	POSITIVE	16	10.51	0.00673	II	II -
cojv	4WEEK	31	Post-Surgery	10	NEGATIVE	0			II	II -
cnzn	Initial Collection	0	Initial Collection	9	NEGATIVE	1			I	I -
cnzn	4WEEK	30	Post-Surgery	8.8	NEGATIVE	0			I	I -
co06	Initial Collection	0	Initial Collection	8.5	NEGATIVE	1			I	I -
co06	4WEEK	23	Post-Surgery	8.4	NEGATIVE	0			I	I -
cp4u	Initial Collection	0	Initial Collection	9.6	POSITIVE	15	1.37	0.00066	III	III +	III Yes
cp4u	4WEEK	32	Post-Surgery	9.6	POSITIVE	2	0.15	9e-05	III	III +	III Yes
cp4u	12WEEK	78	Post-Surgery	10	NEGATIVE	0			III	III +	III Yes
co0y	Initial Collection	0	Initial Collection	10	NEGATIVE	1			III	III -
co0y	4WEEK	24	Post-Surgery	8.2	NEGATIVE	1			III	III -
co0y	12WEEK	73	Post-Surgery	9.9	NEGATIVE	0			III	III -
cpo8	Initial Collection	0	Initial Collection	10	POSITIVE	2	0.14	9e-05	I	I -
cpo8	4WEEK	27	Post-Surgery	10	NEGATIVE	1			I	I -
cpo8	12WEEK	76	Post-Surgery	10	NEGATIVE	0			I	I -
cpog	Initial Collection	0	Initial Collection	10	POSITIVE	16	81.19	0.02632	II	II -
cpog	4WEEK	26	Post-Surgery	10	NEGATIVE	0			II	II -
cpog	12WEEK	124	Post-Surgery	10	NEGATIVE	0			II	II -
co01	Initial Collection	0	Initial Collection	10	POSITIVE	16	27.34	0.01784	II	II -
co01	4WEEK	23	Post-Surgery	10	NEGATIVE	0			II	II -
co01	12WEEK	93	Post-Surgery	10	POSITIVE	2	0.08	8e-05	II	II -
cy3n	Initial Collection	-11	Initial Collection	9.7	POSITIVE	16	11.39	0.00441	III	III -
cy3n	4WEEK	22	Post-Surgery	9	NEGATIVE	0			III	III -
cy3n	12WEEK	94	Post-Surgery	10	NEGATIVE	0			III	III -
cp55	Initial Collection	-2	Initial Collection	10	POSITIVE	14	2.75	0.00245	I	I +	I No
cp55	4WEEK	27	Post-Surgery	10	POSITIVE	8	0.59	0.00042	I	I +	I No
cp3h	Initial Collection	-1	Initial Collection	10	POSITIVE	16	7.44	0.00396	III	III +	III Yes
cp3h	4WEEK	27	Post-Surgery	10	POSITIVE	8	0.45	0.00019	III	III +	III Yes
cp3h	12WEEK	89	Post-Surgery	10	NEGATIVE	0			III	III +	III Yes
csgc	Initial Collection	-4	Initial Collection	10	POSITIVE	16	29.17	0.01718	IV	IV -
csgc	4WEEK	27	Post-Surgery	10	NEGATIVE	0			IV	IV -
csgc	12WEEK	83	Post-Surgery	10	NEGATIVE	0			IV	IV -
cpls	Initial Collection	0	Initial Collection	9.1	POSITIVE	16	1.68	0.00154	I	I -
cpls	4WEEK	32	Post-Surgery	10	NEGATIVE	0			I	I -
cp3v	Initial Collection	0	Initial Collection	10	NEGATIVE	1			III	III -
cp3v	4WEEK	22	Post-Surgery	8	NEGATIVE	0			III	III -
cp3v	12WEEK	78	Post-Surgery	8.6	NEGATIVE	0			III	III -
cre9	Initial Collection	0	Initial Collection	9.3	POSITIVE	15	1.1	0.00068	III	III +	III Yes
cre9	4WEEK	27	Post-Surgery	10	POSITIVE	5	0.2	0.0001	III	III +	III Yes
cre9	12WEEK	90	Post-Surgery	10	NEGATIVE	0			III	III +	III Yes
cy4m	Initial Collection	0	Initial Collection	10	POSITIVE	15	10.25	0.00083	III	III -
cy4m	4WEEK	35	Post-Surgery	10	NEGATIVE	0			III	III -
cy4m	12WEEK	77	Post-Surgery	10	NEGATIVE	0			III	III -
ct69	Initial Collection	0	Initial Collection	9.1	POSITIVE	7	0.33	0.00023	IV	IV -
ct69	4WEEK	27	Post-Surgery	9.8	NEGATIVE	0			IV	IV -
ct69	12WEEK	75	Post-Surgery	9.3	NEGATIVE	0			IV	IV -
crea	Initial Collection	0	Initial Collection	10	POSITIVE	13	35.49	0.01433	III	III -
crea	4WEEK	21	Post-Surgery	10	NEGATIVE	0			III	III -
crea	12WEEK	70	Post-Surgery	10	NEGATIVE	0			III	III -
cre6	Initial Collection	0	Initial Collection	10	POSITIVE	13	42.88	0.01156	III	III +	III No
cre6	4WEEK	34	Post-Surgery	10	POSITIVE	13	49.95	0.00802	III	III +	III No
cree	Initial Collection	0	Initial Collection	8.5	POSITIVE	7	0.52	0.00013	II	II -
cree	4WEEK	35	Post-Surgery	10	NEGATIVE	0			II	II -
cree	12WEEK	87	Post-Surgery	10	NEGATIVE	0			II	II -
cret	Initial Collection	0	Initial Collection	10	POSITIVE	16	51.04	0.03641	III	III -
cret	4WEEK	21	Post-Surgery	10	NEGATIVE	1			III	III -
cret	12WEEK	88	Post-Surgery	10	NEGATIVE	0			III	III -
crei	Initial Collection	0	Initial Collection	10	POSITIVE	16	37.34	0.01907	III	III +	III No
crei	4WEEK	23	Post-Surgery	10	POSITIVE	10	0.7	0.00024	III	III +	III No
crei	12WEEK	98	Post-Surgery	10	POSITIVE	15	3.29	0.00135	III	III +	III No
crdu	Initial Collection	0	Initial Collection	6.6	POSITIVE	16	145.66	0.1173	IV	IV -
crdu	4WEEK	32	Post-Surgery	8.1	NEGATIVE	0			IV	IV -
crdu	12WEEK	95	Post-Surgery	8	NEGATIVE	0			IV	IV -
csfz	Initial Collection	0	Initial Collection	10	POSITIVE	16	22.93	0.00508	III	III +	III Yes
csfz	4WEEK	23	Post-Surgery	10	POSITIVE	3	0.46	9e-05	III	III +	III Yes
csfz	12WEEK	86	Post-Surgery	10	NEGATIVE	0			III	III +	III Yes
csfr	Initial Collection	0	Initial Collection	9.8	NEGATIVE	0			I	I -
csfr	4WEEK	24	Post-Surgery	9.6	NEGATIVE	0			I	I -
cre4	Initial Collection	0	Initial Collection	10	POSITIVE	16	12.42	0.00665	III	III -
cre4	4WEEK	31	Post-Surgery	10	NEGATIVE	0			III	III -
cre4	12WEEK	92	Post-Surgery	10	NEGATIVE	0			III	III -
cuta	Initial Collection	-1	Initial Collection	10	POSITIVE	15	1.27	0.00056	II	II -
cuta	4WEEK	25	Post-Surgery	10	NEGATIVE	1			II	II -
ct6b	Initial Collection	0	Initial Collection	9.9	POSITIVE	12	0.82	0.00028	II	II -
ct6b	4WEEK	27	Post-Surgery	9.8	NEGATIVE	0			II	II -
ct6b	12WEEK	91	Post-Surgery	8.3	NEGATIVE	0			II	II -
ct6v	Initial Collection	0	Initial Collection	10	NEGATIVE	1			III	III -
ct6v	4WEEK	29	Post-Surgery	10	NEGATIVE	0			III	III -
ct6v	12WEEK	85	Post-Surgery	9.3	NEGATIVE	0			III	III -
crex	Initial Collection	0	Initial Collection	8.8	POSITIVE	2	0.17	7e-05	I	I -
crex	4WEEK	34	Post-Surgery	9.4	NEGATIVE	0			I	I -
cre7	Initial Collection	0	Initial Collection	10	POSITIVE	16	56.26	0.01518	III	III -
cre7	4WEEK	22	Post-Surgery	10	NEGATIVE	0			III	III -
cre7	12WEEK	70	Post-Surgery	9.7	NEGATIVE	0			III	III -
cyen	Initial Collection	-1	Initial Collection	10	POSITIVE	12	0.57	0.00044	III	III -
cyen	4WEEK	34	Post-Surgery	10	NEGATIVE	0			III	III -
cyen	12WEEK	78	Post-Surgery	10	NEGATIVE	0			III	III -
cuuc	Initial Collection	0	Initial Collection	10	POSITIVE	16	3.95	0.00334	III	III -
cuuc	4WEEK	27	Post-Surgery	10	NEGATIVE	1			III	III -
cuuc	12WEEK	90	Post-Surgery	10	NEGATIVE	1			III	III -
cutv	Initial Collection	0	Initial Collection	8.4	POSITIVE	10	0.34	0.00028	III	III -
cutv	4WEEK	27	Post-Surgery	9.5	NEGATIVE	0			III	III -
cutv	12WEEK	92	Post-Surgery	9.3	NEGATIVE	0			III	III -
csgo	Initial Collection	0	Initial Collection	10	POSITIVE	3	0.11	7e-05	II	II -
csgo	4WEEK	26	Post-Surgery	10	NEGATIVE	0			II	II -
csgo	12WEEK	82	Post-Surgery	10	NEGATIVE	0			II	II -
ct6j	Initial Collection	-1	Initial Collection	10	POSITIVE	16	793.87	0.14609	II	II -
ct6j	4WEEK	32	Post-Surgery	10	NEGATIVE	0			II	II -
ct6j	12WEEK	95	Post-Surgery	10	NEGATIVE	0			II	II -
ct6m	Initial Collection	-1	Initial Collection	8.5	POSITIVE	15	1.67	0.00077	II	II -
ct6m	4WEEK	26	Post-Surgery	9.9	NEGATIVE	0			II	II -
ct6m	12WEEK	91	Post-Surgery	8.6	NEGATIVE	0			II	II -
csg4	Initial Collection	0	Initial Collection	10	POSITIVE	15	135.19	0.04169	IV	IV -
csg4	4WEEK	33	Post-Surgery	10	NEGATIVE	0			IV	IV -
csg4	12WEEK	82	Post-Surgery	10	NEGATIVE	0			IV	IV -
cutm	Initial Collection	0	Initial Collection	10	POSITIVE	16	118.29	0.05251	III	III -
cutm	4WEEK	33	Post-Surgery	10	NEGATIVE	0			III	III -
cutm	12WEEK	82	Post-Surgery	10	NEGATIVE	0			III	III -
cuw4	Initial Collection	0	Initial Collection	10	POSITIVE	4	0.28	0.00014	III	III -
cuw4	4WEEK	24	Post-Surgery	9.6	NEGATIVE	0			III	III -
cuw4	12WEEK	80	Post-Surgery	10	NEGATIVE	0			III	III -
cydw	Initial Collection	-1	Initial Collection	10	POSITIVE	16	16.65	0.00801	II	II -
cydw	4WEEK	29	Post-Surgery	10	NEGATIVE	1			II	II -
cydw	12WEEK	71	Post-Surgery	10	NEGATIVE	0			II	II -
cuu5	Initial Collection	0	Initial Collection	10	NEGATIVE	1			I	I -
cuu5	4WEEK	24	Post-Surgery	10	NEGATIVE	0			I	I -
cut2	Initial Collection	-1	Initial Collection	7.8	POSITIVE	8	0.7	0.00037	II	II -
cut2	4WEEK	28	Post-Surgery	10	NEGATIVE	0			II	II -
cut2	12WEEK	84	Post-Surgery	9	NEGATIVE	0			II	II -
cutd	Initial Collection	-1	Initial Collection	5.9	POSITIVE	11	0.82	0.00022	IV	IV -
cutd	4WEEK	21	Post-Surgery	10	NEGATIVE	0			IV	IV -
cutd	12WEEK	83	Post-Surgery	10	NEGATIVE	0			IV	IV -
cutt	Initial Collection	0	Initial Collection	10	POSITIVE	16	12.32	0.00871	II	II -
cutt	4WEEK	27	Post-Surgery	10	NEGATIVE	0			II	II -
cutt	12WEEK	90	Post-Surgery	10	NEGATIVE	1			II	II -
cuw8	Initial Collection	0	Initial Collection	10	POSITIVE	16	6.11	0.00552	III	III +	III No
cuw8	4WEEK	31	Post-Surgery	10	POSITIVE	16	4.81	0.00473	III	III +	III No
cuw8	12WEEK	87	Post-Surgery	10	POSITIVE	16	10.17	0.01426	III	III +	III No
cuth	Initial Collection	0	Initial Collection	10	POSITIVE	16	13.72	0.00635	III	III -
cuth	4WEEK	24	Post-Surgery	10	NEGATIVE	0			III	III -
cuth	12WEEK	87	Post-Surgery	10	NEGATIVE	0			III	III -
cvz1	Initial Collection	0	Initial Collection	10	POSITIVE	15	2.42	0.00193	II	II -
cvz1	4WEEK	29	Post-Surgery	10	NEGATIVE	0			II	II -
cvz1	12WEEK	97	Post-Surgery	10	NEGATIVE	0			II	II -
cy3t	Initial Collection	-4	Initial Collection	9.1	POSITIVE	16	114.32	0.04269	IV	IV -
cy3t	4WEEK	22	Post-Surgery	9.4	NEGATIVE	0			IV	IV -
cy3t	12WEEK	78	Post-Surgery	8.4	NEGATIVE	0			IV	IV -
cuvq	Initial Collection	0	Initial Collection	9.8	POSITIVE	16	4.07	0.0028	III	III +	III Yes
cuvq	4WEEK	29	Post-Surgery	10	POSITIVE	16	3.04	0.0013	III	III +	III Yes
cuvq	12WEEK	85	Post-Surgery	10	POSITIVE	5	0.08	0.0001	III	III +	III Yes
cy4a	Initial Collection	-3	Initial Collection	10	POSITIVE	15	8.64	0.0021	IV	IV +	IV No
cy4a	4WEEK	29	Post-Surgery	10	POSITIVE	8	1.2	0.00023	IV	IV +	IV No
cy4a	12WEEK	80	Post-Surgery	10	POSITIVE	3	0.29	8e-05	IV	IV +	IV No
cuw1	Initial Collection	0	Initial Collection	9.5	POSITIVE	16	86.94	0.03246	IV	IV -
cuw1	4WEEK	22	Post-Surgery	10	NEGATIVE	0			IV	IV -
cuw1	12WEEK	77	Post-Surgery	10	NEGATIVE	1			IV	IV -
cuw6	Initial Collection	0	Initial Collection	10	POSITIVE	16	3.5	0.00246	III	III +	III No
cuw6	4WEEK	29	Post-Surgery	9.4	POSITIVE	16	64.74	0.05281	III	III +	III No
cuvm	Initial Collection	0	Initial Collection	10	POSITIVE	16	8.58	0.00324	III	III -
cuvm	4WEEK	24	Post-Surgery	10	NEGATIVE	1			III	III -
cuvm	12WEEK	87	Post-Surgery	10	NEGATIVE	1			III	III -
cuvp	Initial Collection	0	Initial Collection	9.3	POSITIVE	16	10.24	0.00563	IV	IV +	IV No
cuvp	4WEEK	28	Post-Surgery	9.9	POSITIVE	7	3.33	0.00016	IV	IV +	IV No
cuvp	12WEEK	91	Post-Surgery	9.6	POSITIVE	4	0.36	9e-05	IV	IV +	IV No
cy4k	Initial Collection	0	Initial Collection	9.3	NEGATIVE	0			IV	IV -
cy4k	4WEEK	25	Post-Surgery	9	NEGATIVE	1			IV	IV -
cuvs	Initial Collection	0	Initial Collection	10	POSITIVE	14	3.48	0.00222	III	III +	III No
cuvs	4WEEK	24	Post-Surgery	9.7	POSITIVE	14	1.66	0.00171	III	III +	III No
cuvs	12WEEK	80	Post-Surgery	9.9	POSITIVE	10	0.39	0.00038	III	III +	III No
cuvk	Initial Collection	0	Initial Collection	10	POSITIVE	11	0.93	0.00078	III	III -
cuvk	4WEEK	27	Post-Surgery	10	NEGATIVE	0			III	III -
cuvk	12WEEK	97	Post-Surgery	10	NEGATIVE	0			III	III -
cuvz	Initial Collection	0	Initial Collection	10	POSITIVE	16	3.48	0.00146	II	II -
cuvz	4WEEK	29	Post-Surgery	10	NEGATIVE	0			II	II -
cuvy	Initial Collection	0	Initial Collection	10	POSITIVE	16	313.31	0.06483	III	III -
cuvy	4WEEK	27	Post-Surgery	10	NEGATIVE	0			III	III -
d5a4	Initial Collection	-2	Initial Collection	10	POSITIVE	16	21.38	0.01792	IV	IV -
d5a4	4WEEK	24	Post-Surgery	10	NEGATIVE	0			IV	IV -
d5a4	12WEEK	80	Post-Surgery	10	NEGATIVE	1			IV	IV -
d6lx	Initial Collection	-1	Initial Collection	10	POSITIVE	11	0.96	0.00043	III	III -
d6lx	4WEEK	33	Post-Surgery	10	NEGATIVE	0			III	III -
d6lx	12WEEK	89	Post-Surgery	10	POSITIVE	2	0.51	7e-05	III	III -
cvqt	Initial Collection	-2	Initial Collection	10	POSITIVE	13	1.58	0.0005	III	III +	III Yes
cvqt	4WEEK	25	Post-Surgery	10	POSITIVE	16	1.93	0.00111	III	III +	III Yes
cvqt	12WEEK	74	Post-Surgery	10	POSITIVE	16	34.73	0.02126	III	III +	III Yes
cuw7	Initial Collection	0	Initial Collection	9.1	NEGATIVE	0			III	III -
cuw7	4WEEK	27	Post-Surgery	9.7	NEGATIVE	0			III	III -
cuw7	12WEEK	90	Post-Surgery	9.9	NEGATIVE	0			III	III -
cwiz	Initial Collection	0	Initial Collection	10	POSITIVE	9	0.68	0.00026	I	I -
cwiz	4WEEK	29	Post-Surgery	10	NEGATIVE	1			I	I -
cvqa	Initial Collection	-1	Initial Collection	9.1	POSITIVE	5	0.14	0.00012	III	III -
cvqa	4WEEK	34	Post-Surgery	10	NEGATIVE	0			III	III -
cvqa	12WEEK	83	Post-Surgery	10	NEGATIVE	0			III	III -
cy3h	Initial Collection	-5	Initial Collection	10	POSITIVE	16	476.91	0.113	II	II -
cy3h	4WEEK	32	Post-Surgery	10	NEGATIVE	0			II	II -
cy3h	12WEEK	88	Post-Surgery	10	NEGATIVE	0			II	II -
cy4g	Initial Collection	0	Initial Collection	10	POSITIVE	16	9.57	0.00204	II	II -
cy4g	4WEEK	25	Post-Surgery	10	NEGATIVE	0			II	II -
cyiu	Initial Collection	-2	Initial Collection	10	POSITIVE	16	12.37	0.00687	II	II -
cyiu	4WEEK	22	Post-Surgery	8.6	NEGATIVE	0			II	II -
cyiu	12WEEK	92	Post-Surgery	9.2	NEGATIVE	0			II	II -
cwil	Initial Collection	0	Initial Collection	9.8	POSITIVE	16	259.58	0.07336	IV	IV +	IV No
cwil	4WEEK	25	Post-Surgery	10	POSITIVE	16	3.23	0.00097	IV	IV +	IV No
cwil	12WEEK	96	Post-Surgery	10	POSITIVE	15	1.72	0.00066	IV	IV +	IV No
cwit	Initial Collection	0	Initial Collection	10	POSITIVE	7	0.4	0.00017	III	III -
cwit	4WEEK	28	Post-Surgery	10	NEGATIVE	0			III	III -
cwit	12WEEK	92	Post-Surgery	10	NEGATIVE	0			III	III -
cyii	Initial Collection	-2	Initial Collection	10	POSITIVE	16	67.96	0.01969	IV	IV -
cyii	4WEEK	29	Post-Surgery	10	NEGATIVE	0			IV	IV -
cyii	12WEEK	91	Post-Surgery	9.4	NEGATIVE	0			IV	IV -
cwim	Initial Collection	0	Initial Collection	10	POSITIVE	10	0.69	0.00046	I	I -
cwim	4WEEK	26	Post-Surgery	10	NEGATIVE	0			I	I -
d1rf	Initial Collection	0	Initial Collection	9	NEGATIVE	1			IV	IV +	IV No
d1rf	4WEEK	24	Post-Surgery	10	POSITIVE	2	0.17	5e-05	IV	IV +	IV No
d1rf	12WEEK	77	Post-Surgery	7.5	POSITIVE	12	1.31	0.00051	IV	IV +	IV No
cyj5	Initial Collection	-1	Initial Collection	10	POSITIVE	15	5.72	0.00329	IV	IV -
cyj5	4WEEK	22	Post-Surgery	10	NEGATIVE	0			IV	IV -
cyj5	12WEEK	78	Post-Surgery	10	NEGATIVE	0			IV	IV -
d5d7	Initial Collection	0	Initial Collection	10	POSITIVE	16	2.15	0.00109	III	III -
d5d7	4WEEK	24	Post-Surgery	9.4	NEGATIVE	0			III	III -
d5d7	12WEEK	80	Post-Surgery	10	NEGATIVE	0			III	III -
cy3q	Initial Collection	0	Initial Collection	10	POSITIVE	15	6.69	0.00373	III	III -
cy3q	4WEEK	34	Post-Surgery	10	NEGATIVE	1			III	III -
cy3q	12WEEK	83	Post-Surgery	9.6	NEGATIVE	1			III	III -
cy3y	Initial Collection	0	Initial Collection	10	POSITIVE	16	82.51	0.03942	III	III -
cy3y	4WEEK	30	Post-Surgery	10	NEGATIVE	0			III	III -
cy3y	12WEEK	84	Post-Surgery	10	NEGATIVE	0			III	III -
cy4v	Initial Collection	0	Initial Collection	8.7	POSITIVE	16	715.09	0.1897	IV	IV -
cy4v	4WEEK	35	Post-Surgery	8.4	NEGATIVE	0			IV	IV -
cy4v	12WEEK	91	Post-Surgery	9	POSITIVE	16	14.02	0.00451	IV	IV -
czwt	Initial Collection	-1	Initial Collection	10	POSITIVE	15	97.42	0.04639	III	III -
czwt	4WEEK	23	Post-Surgery	10	NEGATIVE	1			III	III -
czwt	12WEEK	79	Post-Surgery	10	NEGATIVE	0			III	III -
cygb	Initial Collection	0	Initial Collection	10	POSITIVE	16	13.31	0.00744	II	II -
cygb	4WEEK	29	Post-Surgery	10	NEGATIVE	0			II	II -
cygb	12WEEK	85	Post-Surgery	9.7	NEGATIVE	0			II	II -
d1qk	Initial Collection	0	Initial Collection	10	POSITIVE	16	14.59	0.00612	III	III -
d1qk	4WEEK	22	Post-Surgery	9	NEGATIVE	1			III	III -
d1qk	12WEEK	85	Post-Surgery	10	NEGATIVE	1			III	III -
d911	Initial Collection	-15	Initial Collection	8.8	POSITIVE	6	0.38	0.00029	IV	IV +	IV Yes
d911	4WEEK	27	Post-Surgery	10	POSITIVE	13	3.7	0.00113	IV	IV +	IV Yes
d911	12WEEK	70	Post-Surgery	9.7	NEGATIVE	0			IV	IV +	IV Yes
cy3u	Initial Collection	0	Initial Collection	9.5	POSITIVE	8	0.75	0.00022	III	III -
cy3u	4WEEK	34	Post-Surgery	10	NEGATIVE	0			III	III -
cy3u	12WEEK	71	Post-Surgery	10	NEGATIVE	0			III	III -
cyi6	Initial Collection	0	Initial Collection	10	POSITIVE	16	14.09	0.01459	III	III -
cyi6	4WEEK	31	Post-Surgery	9.6	NEGATIVE	0			III	III -
cyi6	12WEEK	87	Post-Surgery	9.7	NEGATIVE	0			III	III -
d5b3	Initial Collection	0	Initial Collection	9.8	POSITIVE	16	16.56	0.00647	IV	IV +	IV No
d5b3	4WEEK	27	Post-Surgery	10	POSITIVE	16	50.53	0.01682	IV	IV +	IV No
czvt	Initial Collection	0	Initial Collection	10	POSITIVE	16	144.86	0.04406	II	II -
czvt	4WEEK	30	Post-Surgery	10	NEGATIVE	0			II	II -
czvt	12WEEK	86	Post-Surgery	10	NEGATIVE	1			II	II -
cye6	Initial Collection	0	Initial Collection	9.8	POSITIVE	15	1.63	0.00116	III	III -
cye6	4WEEK	27	Post-Surgery	9.8	NEGATIVE	1			III	III -
cye6	12WEEK	83	Post-Surgery	10	NEGATIVE	1			III	III -
czwg	Initial Collection	0	Initial Collection	10	POSITIVE	14	22.27	0.01578	III	III -
czwg	4WEEK	22	Post-Surgery	9.9	NEGATIVE	0			III	III -
czwg	12WEEK	90	Post-Surgery	10	POSITIVE	5	0.13	8e-05	III	III -
cyev	Initial Collection	0	Initial Collection	10	POSITIVE	13	3.69	0.00331	III	III -
cyev	4WEEK	29	Post-Surgery	10	NEGATIVE	1			III	III -
cyev	12WEEK	92	Post-Surgery	10	NEGATIVE	1			III	III -
cyff	Initial Collection	0	Initial Collection	10	POSITIVE	16	1.24	0.0008	II	II -
cyff	4WEEK	22	Post-Surgery	9.7	NEGATIVE	0			II	II -
cyff	12WEEK	85	Post-Surgery	6.7	NEGATIVE	0			II	II -
cyed	Initial Collection	0	Initial Collection	10	POSITIVE	16	2.89	0.00123	IV	IV -
cyed	4WEEK	33	Post-Surgery	10	NEGATIVE	0			IV	IV -
cyed	12WEEK	89	Post-Surgery	10	POSITIVE	12	2.04	0.00112	IV	IV -
d1qd	Initial Collection	0	Initial Collection	10	POSITIVE	13	1.09	0.00045	II	II -
d1qd	4WEEK	35	Post-Surgery	9.7	NEGATIVE	0			II	II -
d1qd	12WEEK	91	Post-Surgery	9.7	NEGATIVE	0			II	II -
d5zn	Initial Collection	-2	Initial Collection	8	POSITIVE	12	0.67	0.00079	II	II -
d5zn	4WEEK	26	Post-Surgery	8.3	NEGATIVE	0			II	II -
d5zn	12WEEK	96	Post-Surgery	8	NEGATIVE	0			II	II -
d6kn	Initial Collection	0	Initial Collection	10	POSITIVE	16	17.24	0.00479	III	III +	III No
d6kn	4WEEK	51	Post-Surgery	9.5	POSITIVE	16	12.49	0.0074	III	III +	III No
d5bl	Initial Collection	-5	Initial Collection	7.9	POSITIVE	14	0.91	0.00069	III	III -
d5bl	4WEEK	65	Post-Surgery	9.7	NEGATIVE	0			III	III -
d5bl	12WEEK	93	Post-Surgery	9.7	NEGATIVE	0			III	III -
d1qn	Initial Collection	0	Initial Collection	10	POSITIVE	6	0.17	0.00021	II	II -
d1qn	4WEEK	31	Post-Surgery	10	NEGATIVE	0			II	II -
d1qn	12WEEK	81	Post-Surgery	10	NEGATIVE	0			II	II -
d1pz	Initial Collection	-1	Initial Collection	9.5	POSITIVE	15	2.27	0.00136	III	III -
d1pz	4WEEK	27	Post-Surgery	10	NEGATIVE	1			III	III -
d1pz	12WEEK	90	Post-Surgery	10	NEGATIVE	1			III	III -
d0nh	Initial Collection	0	Initial Collection	8.5	POSITIVE	16	7.78	0.00503	IV	IV -
d0nh	4WEEK	27	Post-Surgery	9.3	NEGATIVE	0			IV	IV -
d0nh	12WEEK	97	Post-Surgery	8.8	NEGATIVE	0			IV	IV -
d1q1	Initial Collection	0	Initial Collection	10	POSITIVE	16	2.33	0.00152	III	III -
d1q1	4WEEK	26	Post-Surgery	10	NEGATIVE	1			III	III -
d1q1	12WEEK	75	Post-Surgery	10	NEGATIVE	0			III	III -
d5cq	Initial Collection	0	Initial Collection	10	POSITIVE	16	11.77	0.00887	II	II -
d5cq	4WEEK	24	Post-Surgery	8.5	NEGATIVE	0			II	II -
d1qi	Initial Collection	0	Initial Collection	10	POSITIVE	16	34	0.02326	III	III -
d1qi	4WEEK	26	Post-Surgery	10	NEGATIVE	0			III	III -
d1qi	12WEEK	76	Post-Surgery	9.6	NEGATIVE	0			III	III -
d6k7	Initial Collection	0	Initial Collection	10	POSITIVE	16	27.12	0.01366	III	III +	III Yes
d6k7	4WEEK	25	Post-Surgery	10	POSITIVE	16	3.07	0.00115	III	III +	III Yes
d6k7	12WEEK	94	Post-Surgery	10	NEGATIVE	0			III	III +	III Yes
d0n9	Initial Collection	0	Initial Collection	10	POSITIVE	14	1.89	0.00071	II	II -
d0n9	4WEEK	27	Post-Surgery	10	NEGATIVE	1			II	II -
d0n9	12WEEK	90	Post-Surgery	10	NEGATIVE	0			II	II -
d2uh	Initial Collection	0	Initial Collection	9.2	POSITIVE	7	0.34	0.00013	I	I -
d2uh	4WEEK	35	Post-Surgery	10	NEGATIVE	0			I	I -
d59k	Initial Collection	0	Initial Collection	10	POSITIVE	12	1.16	0.00104	III	III -
d59k	4WEEK	27	Post-Surgery	10	NEGATIVE	0			III	III -
d59k	12WEEK	83	Post-Surgery	10	NEGATIVE	0			III	III -
datg	Initial Collection	0	Initial Collection	10	POSITIVE	16	10.47	0.00197	II	II -
datg	4WEEK	29	Post-Surgery	10	NEGATIVE	0			II	II -
datg	12WEEK	90	Post-Surgery	10	NEGATIVE	0			II	II -
d5be	Initial Collection	-3	Initial Collection	8.7	POSITIVE	16	7.23	0.00751	IV	IV -
d5be	4WEEK	27	Post-Surgery	10	NEGATIVE	1			IV	IV -
d5be	12WEEK	84	Post-Surgery	9.7	NEGATIVE	1			IV	IV -
d1q6	Initial Collection	0	Initial Collection	10	POSITIVE	13	1.03	0.0005	II	II -
d1q6	4WEEK	37	Post-Surgery	10	NEGATIVE	0			II	II -
d1q6	12WEEK	86	Post-Surgery	9	NEGATIVE	0			II	II -
d919	Initial Collection	-2	Initial Collection	10	NEGATIVE	1			IV	IV -
d919	4WEEK	28	Post-Surgery	10	NEGATIVE	0			IV	IV -
d919	12WEEK	90	Post-Surgery	9.5	NEGATIVE	0			IV	IV -
d5cm	Initial Collection	0	Initial Collection	10	POSITIVE	14	1.1	0.00079	III	III +	III No
d5cm	4WEEK	28	Post-Surgery	10	POSITIVE	8	0.91	0.00039	III	III +	III No
d5bx	Initial Collection	0	Initial Collection	9.7	POSITIVE	3	0.2	0.00015	II	II -
d5bx	4WEEK	50	Post-Surgery	10	NEGATIVE	1			II	II -
d5bx	12WEEK	76	Post-Surgery	9.3	NEGATIVE	0			II	II -
d2u2	Initial Collection	0	Initial Collection	10	POSITIVE	16	217.98	0.04966	IV	IV -
d2u2	4WEEK	33	Post-Surgery	10	NEGATIVE	0			IV	IV -
d2u2	12WEEK	82	Post-Surgery	10	NEGATIVE	0			IV	IV -
d5b6	Initial Collection	0	Initial Collection	10	POSITIVE	16	11.05	0.00335	III	III +	III Yes
d5b6	4WEEK	40	Post-Surgery	9.5	POSITIVE	16	3.84	0.0026	III	III +	III Yes
d5b6	12WEEK	83	Post-Surgery	8.9	NEGATIVE	0			III	III +	III Yes
d5c0	Initial Collection	0	Initial Collection	10	POSITIVE	14	5.63	0.0014	II	II -
d5c0	4WEEK	34	Post-Surgery	10	NEGATIVE	0			II	II -
d5bf	Initial Collection	0	Initial Collection	9.1	NEGATIVE	0			III	III -
d5bf	4WEEK	25	Post-Surgery	9.5	NEGATIVE	0			III	III -
d5bf	12WEEK	81	Post-Surgery	10	NEGATIVE	0			III	III -
d5ae	Initial Collection	-1	Initial Collection	10	POSITIVE	7	0.36	0.00019	IV	IV -
d5ae	4WEEK	27	Post-Surgery	10	NEGATIVE	0			IV	IV -
d5ae	12WEEK	75	Post-Surgery	10	NEGATIVE	0			IV	IV -
d59s	Initial Collection	0	Initial Collection	10	POSITIVE	16	30.54	0.01215	II	II -
d59s	4WEEK	27	Post-Surgery	10	NEGATIVE	0			II	II -
d59s	12WEEK	89	Post-Surgery	9.3	NEGATIVE	0			II	II -
d5dc	Initial Collection	-3	Initial Collection	9.6	POSITIVE	15	2.52	0.0016	II	II -
d5dc	4WEEK	24	Post-Surgery	10	NEGATIVE	0			II	II -
d5dc	12WEEK	79	Post-Surgery	9.9	NEGATIVE	0			II	II -
d5yn	Initial Collection	-1	Initial Collection	9.5	POSITIVE	16	23.21	0.00804	III	III +	III No
d5yn	4WEEK	29	Post-Surgery	10	POSITIVE	16	19.59	0.01166	III	III +	III No
d59m	Initial Collection	0	Initial Collection	10	POSITIVE	16	273.43	0.06666	II	II +	II Yes
d59m	4WEEK	29	Post-Surgery	10	POSITIVE	16	11.43	0.00392	II	II +	II Yes
d59m	12WEEK	83	Post-Surgery	10	NEGATIVE	0			II	II +	II Yes
d7dj	Initial Collection	0	Initial Collection	10	POSITIVE	16	77.84	0.01839	III	III +	III No
d7dj	4WEEK	32	Post-Surgery	10	POSITIVE	16	94.7	0.02105	III	III +	III No
d7dj	12WEEK	83	Post-Surgery	9.4	POSITIVE	16	161.08	0.05841	III	III +	III No
d5bq	Initial Collection	0	Initial Collection	10	POSITIVE	15	6.8	0.00277	III	III +	III Yes
d5bq	4WEEK	21	Post-Surgery	10	POSITIVE	15	5.46	0.00239	III	III +	III Yes
d5bq	12WEEK	75	Post-Surgery	10	NEGATIVE	1			III	III +	III Yes
df45	Initial Collection	0	Initial Collection	10	POSITIVE	16	11.98	0.00628	II	II -
df45	4WEEK	26	Post-Surgery	10	NEGATIVE	1			II	II -
df45	12WEEK	82	Post-Surgery	9.6	NEGATIVE	0			II	II -
d6m0	Initial Collection	0	Initial Collection	10	POSITIVE	16	5.88	0.00172	IV	IV -
d6m0	4WEEK	36	Post-Surgery	10	NEGATIVE	0			IV	IV -
d6m0	12WEEK	91	Post-Surgery	10	NEGATIVE	0			IV	IV -
d5c2	Initial Collection	0	Initial Collection	10	POSITIVE	16	1.95	0.00137	III	III +	III Yes
d5c2	4WEEK	32	Post-Surgery	10	POSITIVE	16	31.73	0.01501	III	III +	III Yes
d5c2	12WEEK	88	Post-Surgery	10	POSITIVE	16	0.85	0.00054	III	III +	III Yes
d5d1	Initial Collection	0	Initial Collection	10	POSITIVE	16	23.24	0.01078	II	II -
d5d1	4WEEK	31	Post-Surgery	9.9	NEGATIVE	0			II	II -
d5d1	12WEEK	87	Post-Surgery	9.5	NEGATIVE	0			II	II -
d5d0	Initial Collection	-1	Initial Collection	10	POSITIVE	15	13.74	0.00803	III	III -
d5d0	4WEEK	27	Post-Surgery	10	NEGATIVE	0			III	III -
d5d0	12WEEK	83	Post-Surgery	10	NEGATIVE	0			III	III -
d5yz	Initial Collection	0	Initial Collection	10	POSITIVE	15	37.08	0.00468	IV	IV +	IV No
d5yz	4WEEK	28	Post-Surgery	10	POSITIVE	16	48.31	0.01119	IV	IV +	IV No
d5cb	Initial Collection	0	Initial Collection	10	POSITIVE	16	1.94	0.00122	III	III -
d5cb	4WEEK	38	Post-Surgery	10	NEGATIVE	0			III	III -
d5cb	12WEEK	87	Post-Surgery	10	NEGATIVE	0			III	III -
d5d4	Initial Collection	0	Initial Collection	10	POSITIVE	16	608.22	0.20659	IV	IV +	IV No
d5d4	4WEEK	28	Post-Surgery	10	POSITIVE	10	0.81	0.00035	IV	IV +	IV No
d5d4	12WEEK	95	Post-Surgery	10	POSITIVE	14	17.09	0.00806	IV	IV +	IV No
d82w	Initial Collection	-3	Initial Collection	10	POSITIVE	16	11.26	0.0083	III	III -
d82w	4WEEK	24	Post-Surgery	10	NEGATIVE	0			III	III -
d82w	12WEEK	74	Post-Surgery	10	NEGATIVE	0			III	III -
dfvw	Initial Collection	-1	Initial Collection	8.6	POSITIVE	15	2.36	0.0018	III	III -
dfvw	4WEEK	27	Post-Surgery	9.1	NEGATIVE	0			III	III -
dfvw	12WEEK	83	Post-Surgery	10	NEGATIVE	0			III	III -
d5ds	Initial Collection	0	Initial Collection	10	POSITIVE	3	0.26	0.00014	III	III -
d5ds	4WEEK	31	Post-Surgery	10	NEGATIVE	0			III	III -
d5ds	12WEEK	94	Post-Surgery	10	NEGATIVE	0			III	III -
d5do	Initial Collection	0	Initial Collection	10	POSITIVE	14	1.52	0.00088	III	III -
d5do	4WEEK	29	Post-Surgery	9.2	NEGATIVE	1			III	III -
d5do	12WEEK	92	Post-Surgery	8.8	NEGATIVE	0			III	III -
d5c5	Initial Collection	0	Initial Collection	9.8	POSITIVE	16	13.07	0.00366	IV	IV -
d5c5	4WEEK	30	Post-Surgery	10	NEGATIVE	0			IV	IV -
d5c5	12WEEK	94	Post-Surgery	9.3	NEGATIVE	0			IV	IV -
d78s	Initial Collection	0	Initial Collection	10	POSITIVE	9	3.04	0.00109	II	II -
d78s	4WEEK	29	Post-Surgery	10	NEGATIVE	1			II	II -
d607	Initial Collection	0	Initial Collection	10	POSITIVE	14	2.41	0.00079	II	II -
d607	4WEEK	34	Post-Surgery	10	NEGATIVE	0			II	II -
d5c7	Initial Collection	0	Initial Collection	9.9	POSITIVE	16	3.5	0.00166	II	II -
d5c7	4WEEK	22	Post-Surgery	10	NEGATIVE	1			II	II -
d5zt	Initial Collection	0	Initial Collection	10	POSITIVE	16	21.25	0.01041	II	II -
d5zt	4WEEK	27	Post-Surgery	10	NEGATIVE	0			II	II -
d5zt	12WEEK	84	Post-Surgery	9	NEGATIVE	0			II	II -
daya	Initial Collection	0	Initial Collection	10	NEGATIVE	0			IV	IV -
daya	4WEEK	27	Post-Surgery	10	NEGATIVE	0			IV	IV -
daya	12WEEK	82	Post-Surgery	10	NEGATIVE	0			IV	IV -
d7d3	Initial Collection	0	Initial Collection	9.7	POSITIVE	10	3.82	0.00153	III	III +	III Yes
d7d3	4WEEK	25	Post-Surgery	9.7	POSITIVE	7	0.55	0.00022	III	III +	III Yes
d7d3	12WEEK	75	Post-Surgery	9.7	POSITIVE	10	1.68	0.00062	III	III +	III Yes
dbk0	Initial Collection	0	Initial Collection	9.9	POSITIVE	12	1.35	0.00049	III	III +	III Yes
dbk0	4WEEK	23	Post-Surgery	9.6	POSITIVE	2	0.24	0.00014	III	III +	III Yes
dbk0	12WEEK	76	Post-Surgery	9.9	NEGATIVE	0			III	III +	III Yes
dayk	Initial Collection	0	Initial Collection	9.7	POSITIVE	3	0.18	0.0001	IV	IV -
dayk	4WEEK	26	Post-Surgery	10	NEGATIVE	1			IV	IV -
dayk	12WEEK	81	Post-Surgery	10	NEGATIVE	0			IV	IV -
djjb	Initial Collection	0	Initial Collection	10	NEGATIVE	1			II	II -
djjb	4WEEK	27	Post-Surgery	10	NEGATIVE	1			II	II -
djjb	12WEEK	92	Post-Surgery	10	NEGATIVE	1			II	II -
dato	Initial Collection	0	Initial Collection	9.5	POSITIVE	15	1.51	0.00068	II	II -
dato	4WEEK	26	Post-Surgery	9.6	NEGATIVE	1			II	II -
dato	12WEEK	95	Post-Surgery	9.8	NEGATIVE	1			II	II -
d7a5	Initial Collection	-1	Initial Collection	10	POSITIVE	16	44.8	0.03484	IV	IV -
d7a5	4WEEK	30	Post-Surgery	10	NEGATIVE	0			IV	IV -
d7a5	12WEEK	93	Post-Surgery	10	NEGATIVE	0			IV	IV -
d7d9	Initial Collection	-1	Initial Collection	9	POSITIVE	16	2.94	0.00229	II	II -
d7d9	4WEEK	33	Post-Surgery	10	NEGATIVE	0			II	II -
d7d9	12WEEK	82	Post-Surgery	10	NEGATIVE	0			II	II -
d7d1	Initial Collection	0	Initial Collection	10	POSITIVE	4	0.51	0.00015	II	II -
d7d1	4WEEK	36	Post-Surgery	10	NEGATIVE	0			II	II -
d7d1	12WEEK	85	Post-Surgery	9.6	NEGATIVE	0			II	II -
dazb	Initial Collection	-1	Initial Collection	8.3	POSITIVE	13	3.6	0.00296	III	III +	III Yes
dazb	4WEEK	24	Post-Surgery	10	POSITIVE	13	3.5	0.00284	III	III +	III Yes
dazb	12WEEK	80	Post-Surgery	10	NEGATIVE	1			III	III +	III Yes
dfty	Initial Collection	0	Initial Collection	10	POSITIVE	3	0.34	7e-05	II	II -
dfty	4WEEK	24	Post-Surgery	10	NEGATIVE	1			II	II -
dfty	12WEEK	80	Post-Surgery	10	NEGATIVE	1			II	II -
d792	Initial Collection	0	Initial Collection	10	POSITIVE	6	0.29	0.00011	III	III -
d792	4WEEK	27	Post-Surgery	10	NEGATIVE	0			III	III -
d792	12WEEK	87	Post-Surgery	10	NEGATIVE	0			III	III -
d7cr	Initial Collection	0	Initial Collection	9.4	POSITIVE	16	2.86	0.00204	II	II -
d7cr	4WEEK	29	Post-Surgery	10	NEGATIVE	1			II	II -
d7cr	12WEEK	85	Post-Surgery	8.3	NEGATIVE	1			II	II -
d7am	Initial Collection	0	Initial Collection	10	POSITIVE	14	2	0.00074	I	I -
d7am	4WEEK	32	Post-Surgery	10	NEGATIVE	0			I	I -
d7dm	Initial Collection	0	Initial Collection	9.7	POSITIVE	15	10.74	0.00503	III	III -
d7dm	4WEEK	25	Post-Surgery	10	NEGATIVE	0			III	III -
d7dm	12WEEK	88	Post-Surgery	10	NEGATIVE	0			III	III -
d7bo	Initial Collection	0	Initial Collection	8.9	POSITIVE	16	21.25	0.00924	II	II -
d7bo	4WEEK	32	Post-Surgery	9.7	NEGATIVE	0			II	II -
d7bo	12WEEK	88	Post-Surgery	10	NEGATIVE	0			II	II -
d7ca	Initial Collection	0	Initial Collection	9	POSITIVE	15	23.12	0.00927	II	II -
d7ca	4WEEK	32	Post-Surgery	10	NEGATIVE	0			II	II -
d7ca	12WEEK	88	Post-Surgery	4.5	NEGATIVE	0			II	II -
d79u	Initial Collection	0	Initial Collection	8.7	POSITIVE	12	0.71	0.00058	I	I -
d79u	4WEEK	26	Post-Surgery	10	NEGATIVE	0			I	I -
d7de	Initial Collection	0	Initial Collection	10	POSITIVE	16	89.47	0.05365	III	III -
d7de	4WEEK	31	Post-Surgery	10	NEGATIVE	1			III	III -
d7de	12WEEK	94	Post-Surgery	9.6	NEGATIVE	1			III	III -
d915	Initial Collection	-1	Initial Collection	10	POSITIVE	7	0.77	0.0002	III	III -
d915	4WEEK	24	Post-Surgery	10	NEGATIVE	0			III	III -
d915	12WEEK	83	Post-Surgery	10	NEGATIVE	0			III	III -
d82o	4WEEK	29	Post-Surgery	10	NEGATIVE	0			III	III -
d82o	12WEEK	85	Post-Surgery	10	NEGATIVE	0			III	III -
d7dq	Initial Collection	0	Initial Collection	4.3	POSITIVE	3	0.12	9e-05	IV	IV -
d7dq	4WEEK	35	Post-Surgery	6.8	NEGATIVE	0			IV	IV -
d7dq	12WEEK	91	Post-Surgery	8.5	NEGATIVE	0			IV	IV -
d83a	Initial Collection	0	Initial Collection	10	POSITIVE	16	24.09	0.00746	IV	IV -
d83a	4WEEK	22	Post-Surgery	10	NEGATIVE	0			IV	IV -
d83a	12WEEK	91	Post-Surgery	10	NEGATIVE	0			IV	IV -
d91n	Initial Collection	0	Initial Collection	9.6	POSITIVE	9	1.95	0.00018	III	III -
d91n	4WEEK	31	Post-Surgery	10	NEGATIVE	1			III	III -
d828	Initial Collection	0	Initial Collection	10	POSITIVE	16	54.91	0.01172	IV	IV -
d828	4WEEK	32	Post-Surgery	9.6	NEGATIVE	0			IV	IV -
d828	12WEEK	95	Post-Surgery	9.5	NEGATIVE	0			IV	IV -
dauk	Initial Collection	0	Initial Collection	10	POSITIVE	16	448.66	0.13166	III	III +	III No
dauk	4WEEK	24	Post-Surgery	10	POSITIVE	15	416.33	0.08883	III	III +	III No
dauk	12WEEK	80	Post-Surgery	10	POSITIVE	15	35.86	0.02342	III	III +	III No
dd93	Initial Collection	0	Initial Collection	10	POSITIVE	16	1.68	0.00109	III	III -
dd93	4WEEK	23	Post-Surgery	9.8	NEGATIVE	0			III	III -
dd93	12WEEK	86	Post-Surgery	10	NEGATIVE	0			III	III -
d91h	4WEEK	23	Post-Surgery	9.5	NEGATIVE	0			III	III -
d91h	12WEEK	72	Post-Surgery	9.7	NEGATIVE	0			III	III -
d842	4WEEK	28	Post-Surgery	8.9	NEGATIVE	1			III	III -
d842	12WEEK	85	Post-Surgery	10	NEGATIVE	0			III	III -
dat7	Initial Collection	0	Initial Collection	10	POSITIVE	11	2.03	0.00058	III	III +	III No
dat7	4WEEK	24	Post-Surgery	10	POSITIVE	14	4.78	0.00115	III	III +	III No
dat7	12WEEK	94	Post-Surgery	10	POSITIVE	15	109	0.02668	III	III +	III No
dko0	Initial Collection	0	Initial Collection	10	NEGATIVE	1			I	I -
dko0	4WEEK	27	Post-Surgery	9.7	NEGATIVE	0			I	I -
d83v	4WEEK	23	Post-Surgery	10	NEGATIVE	0			I	I -
daue	Initial Collection	0	Initial Collection	10	POSITIVE	8	0.5	0.00029	II	II -
daue	4WEEK	23	Post-Surgery	9.3	NEGATIVE	0			II	II -
daue	12WEEK	79	Post-Surgery	10	NEGATIVE	0			II	II -
d91d	4WEEK	21	Post-Surgery	9.6	NEGATIVE	0			II	II -
dau5	Initial Collection	0	Initial Collection	10	POSITIVE	16	31.76	0.00097	II	II -
dau5	4WEEK	27	Post-Surgery	10	NEGATIVE	0			II	II -
dau5	12WEEK	83	Post-Surgery	10	NEGATIVE	0			II	II -
d91j	4WEEK	27	Post-Surgery	10	NEGATIVE	0			III	III -
d91j	12WEEK	83	Post-Surgery	10	NEGATIVE	0			III	III -
d918	4WEEK	31	Post-Surgery	9.9	NEGATIVE	0			II	II -
datw	Initial Collection	0	Initial Collection	10	POSITIVE	15	3.45	0.00273	II	II -
datw	4WEEK	29	Post-Surgery	10	NEGATIVE	0			II	II -
dc84	Initial Collection	-1	Initial Collection	6.7	POSITIVE	4	0.29	9e-05	III	III -
dc84	4WEEK	29	Post-Surgery	8.9	NEGATIVE	0			III	III -
dc84	12WEEK	92	Post-Surgery	9.4	NEGATIVE	0			III	III -
daxm	Initial Collection	-1	Initial Collection	9.7	POSITIVE	16	74.41	0.02198	II	II -
daxm	4WEEK	31	Post-Surgery	10	NEGATIVE	0			II	II -
daxm	12WEEK	87	Post-Surgery	8.6	NEGATIVE	0			II	II -
dc7p	Initial Collection	0	Initial Collection	10	POSITIVE	15	6.36	0.00132	IV	IV -
dc7p	4WEEK	28	Post-Surgery	10	NEGATIVE	0			IV	IV -
dc7p	12WEEK	91	Post-Surgery	10	NEGATIVE	0			IV	IV -
db0p	Initial Collection	0	Initial Collection	8.6	POSITIVE	4	0.16	0.0001	I	I -
db0p	4WEEK	26	Post-Surgery	9.7	NEGATIVE	0			I	I -
djjm	Initial Collection	0	Initial Collection	9.6	POSITIVE	11	1.11	0.00032	IV	IV -
djjm	4WEEK	31	Post-Surgery	10	NEGATIVE	0			IV	IV -
djjm	12WEEK	70	Post-Surgery	10	NEGATIVE	0			IV	IV -
dc72	Initial Collection	-1	Initial Collection	10	POSITIVE	15	14.18	0.00746	III	III -
dc72	4WEEK	22	Post-Surgery	10	NEGATIVE	0			III	III -
dc72	12WEEK	82	Post-Surgery	10	NEGATIVE	0			III	III -
dc6g	Initial Collection	-1	Initial Collection	7.9	NEGATIVE	1			IV	IV -
dc6g	4WEEK	41	Post-Surgery	9.2	NEGATIVE	0			IV	IV -
dc6g	12WEEK	92	Post-Surgery	8.7	NEGATIVE	0			IV	IV -
dc75	Initial Collection	0	Initial Collection	10	NEGATIVE	0			II	II -
dc75	4WEEK	27	Post-Surgery	10	NEGATIVE	0			II	II -
dc75	12WEEK	83	Post-Surgery	10	NEGATIVE	0			II	II -
dfjq	Initial Collection	0	Initial Collection	9.9	POSITIVE	10	0.6	0.0003	II	II -
dfjq	4WEEK	29	Post-Surgery	9.7	NEGATIVE	0			II	II -
dfjq	12WEEK	85	Post-Surgery	10	NEGATIVE	1			II	II -
djja	Initial Collection	0	Initial Collection	10	POSITIVE	15	4.81	0.00268	III	III -
djja	4WEEK	34	Post-Surgery	10	NEGATIVE	0			III	III -
djja	12WEEK	76	Post-Surgery	9.5	NEGATIVE	1			III	III -
djja	Initial Collection	174	Post-Surgery	10.2	NEGATIVE	0			III	III -
dc5m	Initial Collection	0	Initial Collection	8.4	POSITIVE	16	3.51	0.00127	II	II -
dc5m	4WEEK	27	Post-Surgery	9.4	NEGATIVE	1			II	II -
dc7f	Initial Collection	0	Initial Collection	10	POSITIVE	16	242.94	0.12398	II	II -
dc7f	4WEEK	26	Post-Surgery	10	NEGATIVE	0			II	II -
dc8h	Initial Collection	0	Initial Collection	10	POSITIVE	15	9.19	0.00975	III	III -
dc8h	4WEEK	22	Post-Surgery	10	NEGATIVE	0			III	III -
dc8h	12WEEK	85	Post-Surgery	10	NEGATIVE	0			III	III -
dc5a	Initial Collection	0	Initial Collection	10	POSITIVE	4	2.99	0.00072	II	II -
dc5a	4WEEK	22	Post-Surgery	9.2	NEGATIVE	1			II	II -
dc5a	12WEEK	85	Post-Surgery	8.5	NEGATIVE	1			II	II -
dful	Initial Collection	0	Initial Collection	10	NEGATIVE	0			II	II -
dful	4WEEK	35	Post-Surgery	10	NEGATIVE	0			II	II -
dful	12WEEK	91	Post-Surgery	10	NEGATIVE	1			II	II -
df4h	Initial Collection	0	Initial Collection	8.3	POSITIVE	14	1.7	0.00069	III	III +	III Yes
df4h	4WEEK	28	Post-Surgery	10	POSITIVE	3	0.17	8e-05	III	III +	III Yes
df4h	12WEEK	84	Post-Surgery	10	NEGATIVE	0			III	III +	III Yes
dovr	Initial Collection	-1	Initial Collection	10	POSITIVE	16	3.91	0.00239	II	II -
dovr	4WEEK	29	Post-Surgery	10	NEGATIVE	0			II	II -
dovr	12WEEK	92	Post-Surgery	8.4	NEGATIVE	0			II	II -
df53	Initial Collection	0	Initial Collection	10	POSITIVE	16	2.44	0.00221	I	I -
df53	4WEEK	26	Post-Surgery	9.5	NEGATIVE	0			I	I -
dc6v	Initial Collection	0	Initial Collection	10	NEGATIVE	0			I	I -
dc6v	4WEEK	27	Post-Surgery	9.7	NEGATIVE	0			I	I -
df3f	Initial Collection	0	Initial Collection	8.7	NEGATIVE	1			I	I -
df3f	4WEEK	24	Post-Surgery	10	NEGATIVE	0			I	I -
df5c	Initial Collection	0	Initial Collection	9.4	POSITIVE	14	0.78	0.00041	IV	IV -
df5c	4WEEK	22	Post-Surgery	8.7	NEGATIVE	0			IV	IV -
df5c	12WEEK	99	Post-Surgery	6.6	NEGATIVE	0			IV	IV -
dhls	Initial Collection	-3	Initial Collection	10	POSITIVE	16	4.56	0.0039	III	III -
dhls	4WEEK	21	Post-Surgery	10	NEGATIVE	0			III	III -
dhls	12WEEK	81	Post-Surgery	10	NEGATIVE	0			III	III -
dlmn	Initial Collection	0	Initial Collection	7.7	POSITIVE	16	41.89	0.01973	IV	IV +	IV No
dlmn	4WEEK	26	Post-Surgery	8.7	POSITIVE	10	0.55	0.00021	IV	IV +	IV No
dlmn	12WEEK	75	Post-Surgery	9.1	POSITIVE	16	3.17	0.00402	IV	IV +	IV No
dc7h	Initial Collection	0	Initial Collection	10	POSITIVE	14	53.2	0.01651	III	III -
dc7h	4WEEK	27	Post-Surgery	9.9	NEGATIVE	0			III	III -
dc7h	12WEEK	85	Post-Surgery	9	NEGATIVE	0			III	III -
df4p	Initial Collection	0	Initial Collection	10	POSITIVE	7	0.32	0.00021	II	II -
df4p	4WEEK	27	Post-Surgery	10	NEGATIVE	1			II	II -
df4p	12WEEK	90	Post-Surgery	10	NEGATIVE	0			II	II -
dc5y	Initial Collection	0	Initial Collection	10	POSITIVE	16	26.47	0.0114	II	II -
dc5y	4WEEK	20	Post-Surgery	10	NEGATIVE	0			II	II -
dc5y	12WEEK	97	Post-Surgery	9.9	NEGATIVE	0			II	II -
df5h	Initial Collection	0	Initial Collection	10	POSITIVE	16	44.35	0.00708	IV	IV -
df5h	4WEEK	24	Post-Surgery	10	NEGATIVE	0			IV	IV -
df5h	12WEEK	94	Post-Surgery	10	NEGATIVE	0			IV	IV -
dc89	Initial Collection	0	Initial Collection	8.9	POSITIVE	15	3.16	0.00079	III	III -
dc89	4WEEK	41	Post-Surgery	9.3	NEGATIVE	0			III	III -
dc89	12WEEK	90	Post-Surgery	10	NEGATIVE	0			III	III -
dc5t	Initial Collection	0	Initial Collection	9.4	POSITIVE	16	72.97	0.05076	II	II -
dc5t	4WEEK	27	Post-Surgery	10	NEGATIVE	0			II	II -
dc5t	12WEEK	90	Post-Surgery	10	NEGATIVE	0			II	II -
dc65	Initial Collection	0	Initial Collection	9.6	POSITIVE	16	28.05	0.01023	III	III +	III No
dc65	4WEEK	25	Post-Surgery	9.9	POSITIVE	13	1	0.00034	III	III +	III No
dc65	12WEEK	95	Post-Surgery	10	POSITIVE	16	8.24	0.00489	III	III +	III No
dji8	Initial Collection	-7	Initial Collection	10	POSITIVE	16	3.4	0.00124	II	II -
dji8	4WEEK	31	Post-Surgery	10	NEGATIVE	0			II	II -
dji8	12WEEK	94	Post-Surgery	10	NEGATIVE	0			II	II -
df57	Initial Collection	0	Initial Collection	10	POSITIVE	16	5.57	0.0029	II	II -
df57	4WEEK	27	Post-Surgery	10	NEGATIVE	0			II	II -
df57	12WEEK	83	Post-Surgery	10	NEGATIVE	0			II	II -
dw70	Initial Collection	-2	Initial Collection	8.9	POSITIVE	14	2.22	0.00176	II	II -
dw70	4WEEK	26	Post-Surgery	10	NEGATIVE	0			II	II -
dw70	12WEEK	89	Post-Surgery	9.6	NEGATIVE	0			II	II -
dfjm	Initial Collection	0	Initial Collection	10	POSITIVE	16	125.56	0.1179	IV	IV -
dfjm	4WEEK	22	Post-Surgery	10	NEGATIVE	0			IV	IV -
dfjm	12WEEK	77	Post-Surgery	10	NEGATIVE	0			IV	IV -
dfwd	Initial Collection	0	Initial Collection	10	POSITIVE	16	4.19	0.00298	III	III -
dfwd	4WEEK	22	Post-Surgery	10	NEGATIVE	0			III	III -
dfwd	12WEEK	78	Post-Surgery	10	NEGATIVE	0			III	III -
dfvh	Initial Collection	0	Initial Collection	10	POSITIVE	16	19.59	0.00191	III	III -
dfvh	4WEEK	21	Post-Surgery	10	NEGATIVE	0			III	III -
dfvh	12WEEK	84	Post-Surgery	9.7	POSITIVE	16	5.24	0.00153	III	III -
dgw8	Initial Collection	0	Initial Collection	10	POSITIVE	10	0.87	0.00033	II	II -
dgw8	4WEEK	33	Post-Surgery	10	NEGATIVE	0			II	II -
dgw8	12WEEK	85	Post-Surgery	9.8	NEGATIVE	0			II	II -
dfue	Initial Collection	0	Initial Collection	10	POSITIVE	4	0.22	8e-05	IV	IV +	IV No
dfue	4WEEK	24	Post-Surgery	9.2	POSITIVE	2	0.11	5e-05	IV	IV +	IV No
dfue	12WEEK	80	Post-Surgery	9.3	POSITIVE	13	2.7	0.00225	IV	IV +	IV No
dfwv	Initial Collection	0	Initial Collection	9.5	POSITIVE	13	0.57	0.00038	III	III -
dfwv	4WEEK	24	Post-Surgery	9.5	NEGATIVE	0			III	III -
dfjt	Initial Collection	0	Initial Collection	10	POSITIVE	16	5.35	0.00191	III	III -
dfjt	4WEEK	24	Post-Surgery	10	NEGATIVE	0			III	III -
dfjt	12WEEK	87	Post-Surgery	10	NEGATIVE	0			III	III -
dfu7	Initial Collection	0	Initial Collection	9.8	NEGATIVE	0			I	I -
dfu7	4WEEK	24	Post-Surgery	9.4	NEGATIVE	0			I	I -
dfu7	12WEEK	87	Post-Surgery	9	NEGATIVE	0			I	I -
dmgc	Initial Collection	0	Initial Collection	10	POSITIVE	12	1.26	0.00058	III	III +	III Yes
dmgc	4WEEK	36	Post-Surgery	10	POSITIVE	9	0.96	0.00028	III	III +	III Yes
dmgc	12WEEK	85	Post-Surgery	10	NEGATIVE	0			III	III +	III Yes
dfy6	Initial Collection	0	Initial Collection	10	POSITIVE	14	1.06	0.00076	III	III -
dfy6	4WEEK	36	Post-Surgery	10	NEGATIVE	0			III	III -
dfy6	12WEEK	92	Post-Surgery	9.9	NEGATIVE	0			III	III -
dfui	Initial Collection	-1	Initial Collection	10	POSITIVE	16	3.71	0.0023	III	III -
dfui	4WEEK	23	Post-Surgery	10	NEGATIVE	1			III	III -
djji	Initial Collection	-12	Initial Collection	9.5	POSITIVE	16	111.02	0.04208	IV	IV -
djji	4WEEK	21	Post-Surgery	8.6	NEGATIVE	0			IV	IV -
djji	12WEEK	63	Post-Surgery	8	POSITIVE	16	2.2	0.00101	IV	IV -
djv7	Initial Collection	0	Initial Collection	9.4	POSITIVE	16	70.08	0.02708	III	III -
djv7	4WEEK	34	Post-Surgery	9.2	NEGATIVE	0			III	III -
djv7	12WEEK	77	Post-Surgery	9.6	NEGATIVE	0			III	III -
dfti	Initial Collection	0	Initial Collection	10	NEGATIVE	1			IV	IV -
dfti	4WEEK	21	Post-Surgery	10	NEGATIVE	0			IV	IV -
dfti	12WEEK	77	Post-Surgery	10	NEGATIVE	1			IV	IV -
dq85	Initial Collection	0	Initial Collection	10	POSITIVE	15	6.75	0.00307	III	III -
dq85	4WEEK	34	Post-Surgery	10	NEGATIVE	0			III	III -
dq85	12WEEK	74	Post-Surgery	10	NEGATIVE	0			III	III -
dhjv	Initial Collection	0	Initial Collection	7.7	POSITIVE	16	14592.5	0.54167	IV	IV +	IV No
dhjv	4WEEK	22	Post-Surgery	8.6	POSITIVE	15	64.18	0.02782	IV	IV +	IV No
e23q	Initial Collection	-1	Initial Collection	9.7	POSITIVE	4	0.39	0.0001	IV	IV -
e23q	4WEEK	29	Post-Surgery	10	NEGATIVE	0			IV	IV -
e23q	12WEEK	82	Post-Surgery	10	NEGATIVE	0			IV	IV -
dh4c	Initial Collection	0	Initial Collection	9.9	POSITIVE	15	20.06	0.00447	III	III +	III Yes
dh4c	4WEEK	22	Post-Surgery	9.8	POSITIVE	15	2.04	0.00076	III	III +	III Yes
dh4c	12WEEK	74	Post-Surgery	10	NEGATIVE	1			III	III +	III Yes
dhmp	Initial Collection	0	Initial Collection	10	POSITIVE	14	1.5	0.0017	III	III +	III Yes
dhmp	4WEEK	34	Post-Surgery	10	POSITIVE	16	6.89	0.00553	III	III +	III Yes
dhmp	12WEEK	89	Post-Surgery	10	NEGATIVE	1			III	III +	III Yes
dfx0	Initial Collection	0	Initial Collection	10	POSITIVE	16	24.26	0.01148	III	III +	III No
dfx0	4WEEK	33	Post-Surgery	10	POSITIVE	15	8.28	0.00419	III	III +	III No
dfx0	12WEEK	75	Post-Surgery	7	POSITIVE	5	0.29	0.00012	III	III +	III No
dfv3	Initial Collection	0	Initial Collection	10	POSITIVE	15	50.5	0.01877	II	II -
dfv3	4WEEK	23	Post-Surgery	10	NEGATIVE	1			II	II -
dfv3	12WEEK	78	Post-Surgery	10	NEGATIVE	1			II	II -
dfwl	Initial Collection	0	Initial Collection	9.6	POSITIVE	14	1.47	0.00086	III	III -
dfwl	4WEEK	21	Post-Surgery	10	NEGATIVE	0			III	III -
dfwl	12WEEK	77	Post-Surgery	10	NEGATIVE	0			III	III -
dh16	Initial Collection	0	Initial Collection	10	POSITIVE	15	1.91	0.00099	II	II -
dh16	4WEEK	34	Post-Surgery	10	NEGATIVE	0			II	II -
dh16	12WEEK	83	Post-Surgery	10	NEGATIVE	0			II	II -
dhjl	Initial Collection	0	Initial Collection	10	POSITIVE	7	0.34	0.00025	III	III -
dhjl	4WEEK	33	Post-Surgery	9.6	NEGATIVE	0			III	III -
dhjl	12WEEK	95	Post-Surgery	9.5	NEGATIVE	0			III	III -
dmgs	Initial Collection	0	Initial Collection	10	POSITIVE	5	0.19	0.00015	II	II -
dmgs	4WEEK	37	Post-Surgery	8.1	NEGATIVE	0			II	II -
dmgs	12WEEK	86	Post-Surgery	9.6	NEGATIVE	0			II	II -
dh4n	Initial Collection	0	Initial Collection	10	POSITIVE	5	0.31	0.00011	I	I -
dh4n	4WEEK	34	Post-Surgery	9.6	NEGATIVE	0			I	I -
djh2	Initial Collection	0	Initial Collection	10	POSITIVE	16	64.32	0.04296	II	II +	II No
djh2	4WEEK	28	Post-Surgery	10	POSITIVE	15	10.68	0.0055	II	II +	II No
djh2	12WEEK	79	Post-Surgery	10	POSITIVE	15	23.58	0.03232	II	II +	II No
dhld	Initial Collection	0	Initial Collection	10	POSITIVE	7	1.37	0.00027	II	II -
dhld	4WEEK	31	Post-Surgery	10	NEGATIVE	0			II	II -
dhld	12WEEK	87	Post-Surgery	10	NEGATIVE	0			II	II -
dhmf	Initial Collection	0	Initial Collection	10	POSITIVE	4	0.19	0.00012	I	I -
dhmf	4WEEK	33	Post-Surgery	10	NEGATIVE	0			I	I -
dmgt	Initial Collection	0	Initial Collection	9.1	NEGATIVE	0			I	I -
dmgt	4WEEK	24	Post-Surgery	8.7	NEGATIVE	0			I	I -
djig	Initial Collection	0	Initial Collection	10	POSITIVE	16	7.13	0.00249	II	II -
djig	4WEEK	29	Post-Surgery	10	NEGATIVE	1			II	II -
djig	12WEEK	85	Post-Surgery	10	NEGATIVE	1			II	II -
djh7	Initial Collection	0	Initial Collection	10	POSITIVE	16	1.99	0.00122	I	I -
djh7	4WEEK	29	Post-Surgery	10	NEGATIVE	0			I	I -
dk3p	Initial Collection	0	Initial Collection	10	POSITIVE	16	46.14	0.03871	IV	IV -
dk3p	4WEEK	31	Post-Surgery	9.4	NEGATIVE	1			IV	IV -
djie	Initial Collection	-1	Initial Collection	9.8	POSITIVE	14	0.62	0.0008	IV	IV -
djie	4WEEK	29	Post-Surgery	10	NEGATIVE	0			IV	IV -
djie	12WEEK	85	Post-Surgery	10	NEGATIVE	0			IV	IV -
djhq	Initial Collection	-1	Initial Collection	9.3	POSITIVE	15	128.53	0.04549	IV	IV -
djhq	4WEEK	36	Post-Surgery	10	NEGATIVE	1			IV	IV -
djhq	12WEEK	78	Post-Surgery	9.3	NEGATIVE	1			IV	IV -
dji4	Initial Collection	0	Initial Collection	10	POSITIVE	16	2.43	0.00163	II	II -
dji4	4WEEK	30	Post-Surgery	10	NEGATIVE	0			II	II -
dji4	12WEEK	86	Post-Surgery	10	NEGATIVE	0			II	II -
djh1	Initial Collection	0	Initial Collection	10	POSITIVE	16	64.57	0.03059	III	III +	III No
djh1	4WEEK	27	Post-Surgery	10	POSITIVE	14	1.54	0.00062	III	III +	III No
djh1	12WEEK	83	Post-Surgery	10	POSITIVE	15	5.32	0.00361	III	III +	III No
djhy	Initial Collection	0	Initial Collection	10	POSITIVE	16	15.67	0.0189	IV	IV +	IV Yes
djhy	4WEEK	39	Post-Surgery	10	POSITIVE	16	10.1	0.00808	IV	IV +	IV Yes
djhy	12WEEK	81	Post-Surgery	9.7	NEGATIVE	0			IV	IV +	IV Yes
djwg	Initial Collection	-2	Initial Collection	9.6	POSITIVE	15	81.05	0.05723	IV	IV -
djwg	4WEEK	28	Post-Surgery	10	NEGATIVE	0			IV	IV -
djwg	12WEEK	82	Post-Surgery	9.6	NEGATIVE	0			IV	IV -
djik	Initial Collection	0	Initial Collection	8	POSITIVE	16	224.24	0.06581	IV	IV -
djik	4WEEK	32	Post-Surgery	7.4	NEGATIVE	0			IV	IV -
djik	12WEEK	70	Post-Surgery	8.5	NEGATIVE	0			IV	IV -
djgs	Initial Collection	-1	Initial Collection	10	POSITIVE	16	33.81	0.01421	IV	IV +	IV No
djgs	4WEEK	27	Post-Surgery	10	POSITIVE	9	1.02	0.0002	IV	IV +	IV No
dvyh	Initial Collection	0	Initial Collection	10	POSITIVE	15	0.6	0.00051	II	II -
dvyh	4WEEK	29	Post-Surgery	10	NEGATIVE	1			II	II -
dvyh	12WEEK	72	Post-Surgery	10	NEGATIVE	0			II	II -
djhb	Initial Collection	-1	Initial Collection	9.8	POSITIVE	14	3.3	0.00286	II	II -
djhb	4WEEK	38	Post-Surgery	8.4	NEGATIVE	0			II	II -
djhb	12WEEK	79	Post-Surgery	8.7	NEGATIVE	0			II	II -
djzv	Initial Collection	0	Initial Collection	10	POSITIVE	16	10.9	0.00858	III	III -
djzv	4WEEK	28	Post-Surgery	10	NEGATIVE	0			III	III -
djzv	12WEEK	77	Post-Surgery	10	NEGATIVE	0			III	III -
dov0	Initial Collection	0	Initial Collection	10	NEGATIVE	1			IV	IV -
dov0	4WEEK	36	Post-Surgery	10	NEGATIVE	0			IV	IV -
dov0	12WEEK	76	Post-Surgery	10	NEGATIVE	0			IV	IV -
dlp2	Initial Collection	0	Initial Collection	8.6	POSITIVE	13	46.98	0.02032	II	II -
dlp2	4WEEK	34	Post-Surgery	8.5	NEGATIVE	0			II	II -
dlp2	12WEEK	90	Post-Surgery	8.5	POSITIVE	2	0.11	7e-05	II	II -
djhv	Initial Collection	0	Initial Collection	9.2	POSITIVE	13	1.02	0.00063	IV	IV -
djhv	4WEEK	27	Post-Surgery	9.7	NEGATIVE	0			IV	IV -
djhv	12WEEK	76	Post-Surgery	9.6	NEGATIVE	0			IV	IV -
dq71	Initial Collection	-3	Initial Collection	8.2	POSITIVE	10	0.63	0.00047	III	III -
dq71	4WEEK	31	Post-Surgery	9.1	NEGATIVE	0			III	III -
dq71	12WEEK	87	Post-Surgery	9.2	NEGATIVE	0			III	III -
dzyv	Initial Collection	-4	Initial Collection	10	POSITIVE	16	260.75	0.11308	IV	IV -
dzyv	4WEEK	29	Post-Surgery	10	NEGATIVE	1			IV	IV -
dzyv	12WEEK	91	Post-Surgery	10	NEGATIVE	1			IV	IV -
dlps	Initial Collection	0	Initial Collection	10	POSITIVE	13	5.27	0.00149	III	III +	III Yes
dlps	4WEEK	32	Post-Surgery	9.7	POSITIVE	10	3.06	0.00276	III	III +	III Yes
dlps	12WEEK	81	Post-Surgery	10	NEGATIVE	1			III	III +	III Yes
djz5	Initial Collection	0	Initial Collection	9.4	POSITIVE	15	36.72	0.03283	IV	IV -
djz5	4WEEK	28	Post-Surgery	10	NEGATIVE	0			IV	IV -
djz5	12WEEK	84	Post-Surgery	8.5	NEGATIVE	0			IV	IV -
dlm8	Initial Collection	0	Initial Collection	10	POSITIVE	10	0.3	0.00031	III	III -
dlm8	4WEEK	27	Post-Surgery	10	NEGATIVE	0			III	III -
dlm8	12WEEK	75	Post-Surgery	10	NEGATIVE	0			III	III -
doxm	Initial Collection	0	Initial Collection	9.6	POSITIVE	16	6	0.00677	III	III -
doxm	4WEEK	27	Post-Surgery	9.9	NEGATIVE	0			III	III -
doxm	12WEEK	83	Post-Surgery	10	NEGATIVE	0			III	III -
dq8b	Initial Collection	0	Initial Collection	10	POSITIVE	4	0.39	0.00023	II	II -
dq8b	4WEEK	24	Post-Surgery	10	NEGATIVE	0			II	II -
dq8b	12WEEK	87	Post-Surgery	10	NEGATIVE	0			II	II -
dlpe	Initial Collection	0	Initial Collection	10	POSITIVE	16	10.43	0.00243	II	II -
dlpe	4WEEK	28	Post-Surgery	10	NEGATIVE	1			II	II -
dlpe	12WEEK	85	Post-Surgery	9.2	NEGATIVE	0			II	II -
dova	Initial Collection	0	Initial Collection	9.1	POSITIVE	14	0.98	0.00092	II	II -
dova	4WEEK	29	Post-Surgery	8.5	NEGATIVE	0			II	II -
dova	12WEEK	92	Post-Surgery	9.2	NEGATIVE	0			II	II -
e1vx	Initial Collection	-4	Initial Collection	10	POSITIVE	13	4.29	0.00544	III	III -
e1vx	4WEEK	34	Post-Surgery	10	NEGATIVE	1			III	III -
e1vx	12WEEK	76	Post-Surgery	10	NEGATIVE	0			III	III -
dlg6	Initial Collection	0	Initial Collection	9.4	POSITIVE	16	1.14	0.00108	IV	IV -
dlg6	4WEEK	27	Post-Surgery	9	NEGATIVE	0			IV	IV -
dlg6	12WEEK	76	Post-Surgery	9.6	NEGATIVE	0			IV	IV -
dmgp	Initial Collection	-3	Initial Collection	9.7	POSITIVE	16	6.74	0.00545	III	III -
dmgp	4WEEK	30	Post-Surgery	10	NEGATIVE	1			III	III -
dmgp	12WEEK	86	Post-Surgery	10	NEGATIVE	1			III	III -
dlgj	Initial Collection	-1	Initial Collection	10	POSITIVE	3	0.62	0.0001	II	II -
dlgj	4WEEK	24	Post-Surgery	9.9	NEGATIVE	0			II	II -
dlgj	12WEEK	87	Post-Surgery	10	NEGATIVE	0			II	II -
dmh2	Initial Collection	0	Initial Collection	10	POSITIVE	16	6.56	0.00122	III	III +	III Yes
dmh2	4WEEK	27	Post-Surgery	9.4	POSITIVE	4	0.23	6e-05	III	III +	III Yes
dmh2	12WEEK	83	Post-Surgery	10	NEGATIVE	0			III	III +	III Yes
dlpm	Initial Collection	0	Initial Collection	10	POSITIVE	16	466.26	0.10033	II	II -
dlpm	4WEEK	25	Post-Surgery	10	NEGATIVE	0			II	II -
dogk	Initial Collection	-2	Initial Collection	8.3	POSITIVE	16	31.52	0.00486	III	III -
dogk	4WEEK	27	Post-Surgery	10	NEGATIVE	0			III	III -
dogk	12WEEK	74	Post-Surgery	10	NEGATIVE	0			III	III -
e4o2	Initial Collection	-6	Initial Collection	10	POSITIVE	3	0.15	6e-05	IV	IV +	IV No
e4o2	4WEEK	29	Post-Surgery	10	POSITIVE	4	0.32	0.0001	IV	IV +	IV No
dlov	Initial Collection	0	Initial Collection	10	POSITIVE	16	64.89	0.02067	II	II -
dlov	4WEEK	26	Post-Surgery	10	NEGATIVE	0			II	II -
dlov	12WEEK	68	Post-Surgery	10	NEGATIVE	0			II	II -
dog3	Initial Collection	0	Initial Collection	9.7	POSITIVE	9	0.25	0.00025	III	III -
dog3	4WEEK	32	Post-Surgery	10	NEGATIVE	0			III	III -
dog3	12WEEK	88	Post-Surgery	10	NEGATIVE	0			III	III -
dvd9	Initial Collection	0	Initial Collection	10	POSITIVE	15	356.71	0.12088	IV	IV -
dvd9	4WEEK	21	Post-Surgery	10	NEGATIVE	1			IV	IV -
dvd9	12WEEK	84	Post-Surgery	10	NEGATIVE	1			IV	IV -
dovl	Initial Collection	0	Initial Collection	10	POSITIVE	4	0.33	0.00015	II	II -
dovl	4WEEK	26	Post-Surgery	10	NEGATIVE	0			II	II -
dllu	Initial Collection	0	Initial Collection	9.5	POSITIVE	2	0.36	0.00015	III	III -
dllu	4WEEK	24	Post-Surgery	9.8	NEGATIVE	0			III	III -
dllu	12WEEK	75	Post-Surgery	10	NEGATIVE	0			III	III -
dmfq	Initial Collection	-2	Initial Collection	8.9	POSITIVE	4	0.43	0.0001	I	I -
dmfq	4WEEK	22	Post-Surgery	9.8	NEGATIVE	1			I	I -
dmgh	Initial Collection	0	Initial Collection	10	POSITIVE	3	0.13	5e-05	II	II -
dmgh	4WEEK	30	Post-Surgery	10	NEGATIVE	0			II	II -
dmgh	12WEEK	87	Post-Surgery	10	NEGATIVE	0			II	II -
e61r	Initial Collection	-5	Initial Collection	10	POSITIVE	12	1.42	0.00081	III	III -
e61r	4WEEK	31	Post-Surgery	10	NEGATIVE	0			III	III -
e61r	12WEEK	87	Post-Surgery	10	NEGATIVE	0			III	III -
dmgg	Initial Collection	0	Initial Collection	10	POSITIVE	2	0.1	7e-05	II	II -
dmgg	4WEEK	32	Post-Surgery	8.8	NEGATIVE	0			II	II -
dmgg	12WEEK	88	Post-Surgery	9.8	NEGATIVE	0			II	II -
dncw	Initial Collection	0	Initial Collection	10	POSITIVE	8	0.38	0.00018	II	II -
dncw	4WEEK	24	Post-Surgery	8.5	NEGATIVE	1			II	II -
dncw	12WEEK	87	Post-Surgery	8.6	NEGATIVE	1			II	II -
dmfh	Initial Collection	0	Initial Collection	9.6	POSITIVE	16	10.37	0.00759	II	II -
dmfh	4WEEK	31	Post-Surgery	9.9	NEGATIVE	0			II	II -
dnc1	Initial Collection	0	Initial Collection	9.2	POSITIVE	16	2.15	0.00083	II	II -
dnc1	4WEEK	31	Post-Surgery	7.5	NEGATIVE	0			II	II -
dnc1	12WEEK	90	Post-Surgery	8.4	NEGATIVE	0			II	II -
dq8s	Initial Collection	0	Initial Collection	9.1	POSITIVE	14	1.58	0.0023	III	III -
dq8s	4WEEK	31	Post-Surgery	10	NEGATIVE	0			III	III -
dq8s	12WEEK	87	Post-Surgery	10	NEGATIVE	0			III	III -
dw2k	Initial Collection	0	Initial Collection	9.8	POSITIVE	16	1109.54	0.30728	IV	IV -
dw2k	4WEEK	23	Post-Surgery	10	NEGATIVE	0			IV	IV -
dw2k	12WEEK	79	Post-Surgery	10	POSITIVE	2	0.2	7e-05	IV	IV -
dovf	Initial Collection	-1	Initial Collection	10	POSITIVE	16	35.01	0.01916	II	II -
dovf	4WEEK	20	Post-Surgery	10	NEGATIVE	0			II	II -
dovf	12WEEK	62	Post-Surgery	9.8	NEGATIVE	1			II	II -
dnbw	Initial Collection	0	Initial Collection	10	NEGATIVE	1			II	II -
dnbw	4WEEK	22	Post-Surgery	10	NEGATIVE	1			II	II -
dnbw	12WEEK	85	Post-Surgery	10	NEGATIVE	0			II	II -
dow3	Initial Collection	0	Initial Collection	10	POSITIVE	5	0.17	0.00023	III	III -
dow3	4WEEK	34	Post-Surgery	7.5	NEGATIVE	0			III	III -
dow3	12WEEK	83	Post-Surgery	10	NEGATIVE	0			III	III -
dowe	Initial Collection	0	Initial Collection	10	POSITIVE	12	0.84	0.00033	IV	IV +	IV No
dowe	4WEEK	29	Post-Surgery	10	POSITIVE	15	1.62	0.00069	IV	IV +	IV No
dw32	Initial Collection	0	Initial Collection	10	POSITIVE	16	195.08	0.0703	IV	IV +	IV Yes
dw32	4WEEK	28	Post-Surgery	10	POSITIVE	14	9.21	0.00186	IV	IV +	IV Yes
dw32	12WEEK	90	Post-Surgery	10	NEGATIVE	1			IV	IV +	IV Yes
dogm	Initial Collection	0	Initial Collection	10	POSITIVE	13	22.34	0.01336	III	III -
dogm	4WEEK	30	Post-Surgery	8.4	NEGATIVE	0			III	III -
dogm	12WEEK	72	Post-Surgery	8.9	NEGATIVE	0			III	III -
e0ny	Initial Collection	-2	Initial Collection	9.4	POSITIVE	4	0.63	0.00011	IV	IV -
e0ny	4WEEK	21	Post-Surgery	9.1	NEGATIVE	0			IV	IV -
e0ny	12WEEK	77	Post-Surgery	9.4	NEGATIVE	1			IV	IV -
dyos	Initial Collection	-1	Initial Collection	9.2	NEGATIVE	0			IV	IV -
dyos	4WEEK	22	Post-Surgery	10	NEGATIVE	0			IV	IV -
dyos	12WEEK	78	Post-Surgery	9.7	NEGATIVE	0			IV	IV -
e1vq	Initial Collection	0	Initial Collection	10	POSITIVE	12	0.31	0.00019	IV	IV +	IV No
e1vq	4WEEK	29	Post-Surgery	10	POSITIVE	2	0.05	3e-05	IV	IV +	IV No
dq7s	Initial Collection	-1	Initial Collection	6.9	POSITIVE	16	24.41	0.019	III	III -
dq7s	4WEEK	27	Post-Surgery	9.8	NEGATIVE	0			III	III -
dq7s	12WEEK	76	Post-Surgery	9.8	NEGATIVE	0			III	III -
dqa2	Initial Collection	0	Initial Collection	10	POSITIVE	16	5.87	0.00191	III	III -
dqa2	4WEEK	22	Post-Surgery	10	NEGATIVE	1			III	III -
dqa2	12WEEK	85	Post-Surgery	8.9	NEGATIVE	0			III	III -
dow4	Initial Collection	0	Initial Collection	10	POSITIVE	16	6.21	0.00165	II	II +	II No
dow4	4WEEK	23	Post-Surgery	10	POSITIVE	12	0.53	0.0003	II	II +	II No
dow4	12WEEK	79	Post-Surgery	9.7	POSITIVE	4	0.22	0.0001	II	II +	II No
dov6	Initial Collection	0	Initial Collection	10	POSITIVE	16	1208.31	0.24471	IV	IV +	IV No
dov6	4WEEK	21	Post-Surgery	10	POSITIVE	16	226.43	0.05572	IV	IV +	IV No
dov6	12WEEK	83	Post-Surgery	10	POSITIVE	16	5.15	0.0016	IV	IV +	IV No
dogb	Initial Collection	-1	Initial Collection	10	POSITIVE	15	2.92	0.00205	IV	IV -
dogb	4WEEK	27	Post-Surgery	10	NEGATIVE	0			IV	IV -
dogb	12WEEK	81	Post-Surgery	10	NEGATIVE	0			IV	IV -
dogc	Initial Collection	-1	Initial Collection	10	POSITIVE	15	5.51	0.01158	III	III -
dogc	4WEEK	26	Post-Surgery	10	NEGATIVE	0			III	III -
dogc	12WEEK	75	Post-Surgery	10	NEGATIVE	0			III	III -
dxfa	Initial Collection	0	Initial Collection	9.4	POSITIVE	16	7.73	0.00599	III	III -
dxfa	4WEEK	34	Post-Surgery	10	NEGATIVE	0			III	III -
dxfa	12WEEK	83	Post-Surgery	9.8	NEGATIVE	0			III	III -
dq9g	Initial Collection	0	Initial Collection	10	POSITIVE	9	0.48	0.00022	I	I -
dq9g	4WEEK	31	Post-Surgery	10	NEGATIVE	0			I	I -
dq88	Initial Collection	0	Initial Collection	10	POSITIVE	14	8.36	0.00478	III	III -
dq88	4WEEK	21	Post-Surgery	10	NEGATIVE	0			III	III -
dq88	12WEEK	81	Post-Surgery	10	NEGATIVE	0			III	III -
dofz	Initial Collection	0	Initial Collection	8	POSITIVE	15	135.79	0.06209	IV	IV -
dofz	4WEEK	21	Post-Surgery	10	NEGATIVE	1			IV	IV -
dofz	12WEEK	75	Post-Surgery	10	NEGATIVE	1			IV	IV -
dq93	Initial Collection	0	Initial Collection	9.3	POSITIVE	11	0.6	0.0005	III	III -
dq93	4WEEK	26	Post-Surgery	10	NEGATIVE	0			III	III -
dq93	12WEEK	75	Post-Surgery	10	NEGATIVE	0			III	III -
e1wj	Initial Collection	-2	Initial Collection	9.3	POSITIVE	8	0.86	0.00027	III	III -
e1wj	4WEEK	31	Post-Surgery	8.5	NEGATIVE	0			III	III -
e1wj	12WEEK	70	Post-Surgery	8.8	NEGATIVE	0			III	III -
e1wh	Initial Collection	-12	Initial Collection	8.7	POSITIVE	16	47.83	0.01631	IV	IV -
e1wh	4WEEK	36	Post-Surgery	8.6	NEGATIVE	0			IV	IV -
e1wh	12WEEK	107	Post-Surgery	8.5	NEGATIVE	0			IV	IV -
e247	Initial Collection	-1	Initial Collection	10	POSITIVE	16	135.21	0.02255	IV	IV -
e247	4WEEK	28	Post-Surgery	9.8	NEGATIVE	1			IV	IV -
e247	12WEEK	83	Post-Surgery	10	NEGATIVE	0			IV	IV -
dqa9	Initial Collection	0	Initial Collection	10	POSITIVE	14	1.6	0.00054	III	III -
dqa9	4WEEK	25	Post-Surgery	10	NEGATIVE	0			III	III -
dqa9	12WEEK	88	Post-Surgery	10	NEGATIVE	0			III	III -
dq9x	Initial Collection	0	Initial Collection	7.4	NEGATIVE	0			IV	IV -
dq9x	4WEEK	31	Post-Surgery	8.6	NEGATIVE	0			IV	IV -
dq9x	12WEEK	87	Post-Surgery	8.8	NEGATIVE	0			IV	IV -
dq9e	Initial Collection	0	Initial Collection	7.7	POSITIVE	16	20.77	0.00671	II	II -
dq9e	4WEEK	31	Post-Surgery	9.5	NEGATIVE	0			II	II -
dq9e	12WEEK	94	Post-Surgery	9.4	NEGATIVE	0			II	II -
dxfk	Initial Collection	0	Initial Collection	10	POSITIVE	16	5.78	0.00184	III	III -
dxfk	4WEEK	26	Post-Surgery	10	NEGATIVE	0			III	III -
dxfk	12WEEK	82	Post-Surgery	10	NEGATIVE	0			III	III -
dw6f	Initial Collection	-2	Initial Collection	10	POSITIVE	16	14.3	0.00631	II	II -
dw6f	4WEEK	27	Post-Surgery	10	NEGATIVE	0			II	II -
dw6f	12WEEK	83	Post-Surgery	9.1	NEGATIVE	0			II	II -
dqaj	Initial Collection	0	Initial Collection	10	POSITIVE	16	6.12	0.00148	II	II -
dqaj	4WEEK	23	Post-Surgery	10	NEGATIVE	0			II	II -
dqaj	12WEEK	86	Post-Surgery	10	NEGATIVE	0			II	II -
drkh	Initial Collection	0	Initial Collection	10	POSITIVE	16	11.62	0.00713	II	II -
drkh	4WEEK	24	Post-Surgery	10	NEGATIVE	0			II	II -
drkh	12WEEK	91	Post-Surgery	10	NEGATIVE	0			II	II -
dqai	Initial Collection	0	Initial Collection	10	POSITIVE	16	9.12	0.00654	III	III -
dqai	4WEEK	24	Post-Surgery	10	NEGATIVE	0			III	III -
dqai	12WEEK	88	Post-Surgery	10	POSITIVE	2	0.1	0.0001	III	III -
dq96	Initial Collection	0	Initial Collection	10	POSITIVE	16	20.41	0.00657	II	II -
dq96	4WEEK	24	Post-Surgery	10	NEGATIVE	0			II	II -
dq96	12WEEK	80	Post-Surgery	10	NEGATIVE	0			II	II -
dqag	Initial Collection	0	Initial Collection	10	POSITIVE	16	615.68	0.19328	IV	IV +	IV No
dqag	4WEEK	25	Post-Surgery	9.6	POSITIVE	13	6.19	0.00282	IV	IV +	IV No
dqaa	Initial Collection	0	Initial Collection	10	POSITIVE	3	0.43	8e-05	II	II -
dqaa	4WEEK	25	Post-Surgery	10	NEGATIVE	0			II	II -
dw6b	Initial Collection	0	Initial Collection	10	POSITIVE	16	39.84	0.02963	III	III +	III No
dw6b	4WEEK	22	Post-Surgery	10	POSITIVE	15	74.77	0.06728	III	III +	III No
dw6b	12WEEK	78	Post-Surgery	10	POSITIVE	15	25.94	0.02346	III	III +	III No
dqae	Initial Collection	0	Initial Collection	10	POSITIVE	14	8.33	0.00455	II	II -
dqae	4WEEK	37	Post-Surgery	10	NEGATIVE	0			II	II -
dqae	12WEEK	72	Post-Surgery	9.7	NEGATIVE	0			II	II -
dugj	Initial Collection	0	Initial Collection	10	POSITIVE	16	50.64	0.04293	I	I -
dugj	4WEEK	31	Post-Surgery	10	NEGATIVE	1			I	I -
dq94	Initial Collection	0	Initial Collection	9	POSITIVE	16	4.67	0.00408	I	I -
dq94	4WEEK	23	Post-Surgery	10	NEGATIVE	1			I	I -
drka	Initial Collection	0	Initial Collection	10	NEGATIVE	0			IV	IV -
drka	4WEEK	25	Post-Surgery	10	NEGATIVE	1			IV	IV -
drka	12WEEK	74	Post-Surgery	10	POSITIVE	9	0.82	0.00038	IV	IV -
dvaz	Initial Collection	0	Initial Collection	10	POSITIVE	16	48.1	0.02913	III	III -
dvaz	4WEEK	26	Post-Surgery	10	NEGATIVE	0			III	III -
dvaz	12WEEK	89	Post-Surgery	10	NEGATIVE	0			III	III -
dw4f	Initial Collection	0	Initial Collection	10	POSITIVE	3	0.14	0.00012	I	I -
dw4f	4WEEK	23	Post-Surgery	7.7	NEGATIVE	0			I	I -
dw4f	12WEEK	86	Post-Surgery	8.9	NEGATIVE	0			I	I -
dugy	Initial Collection	0	Initial Collection	8.8	POSITIVE	10	0.65	0.00088	III	III -
dugy	4WEEK	30	Post-Surgery	9.4	NEGATIVE	0			III	III -
e4na	Initial Collection	0	Initial Collection	10	POSITIVE	16	5.91	0.00273	II	II -
e4na	4WEEK	29	Post-Surgery	10	NEGATIVE	0			II	II -
e4na	12WEEK	85	Post-Surgery	10	NEGATIVE	0			II	II -
drk7	Initial Collection	0	Initial Collection	8.8	POSITIVE	13	0.58	0.00036	I	I -
drk7	4WEEK	34	Post-Surgery	10	NEGATIVE	0			I	I -
duhp	Initial Collection	0	Initial Collection	10	POSITIVE	5	0.08	9e-05	III	III -
duhp	4WEEK	33	Post-Surgery	10	NEGATIVE	0			III	III -
duhp	12WEEK	82	Post-Surgery	10	NEGATIVE	0			III	III -
dq9p	Initial Collection	0	Initial Collection	8.2	POSITIVE	6	0.17	0.00015	I	I -
dq9p	4WEEK	30	Post-Surgery	8.5	NEGATIVE	0			I	I -
dxfn	Initial Collection	0	Initial Collection	9.7	POSITIVE	12	0.75	0.00038	II	II -
dxfn	4WEEK	34	Post-Surgery	10	NEGATIVE	0			II	II -
dvd2	Initial Collection	0	Initial Collection	10	POSITIVE	16	2.01	0.00133	II	II -
dvd2	4WEEK	22	Post-Surgery	10	NEGATIVE	0			II	II -
dvd2	12WEEK	85	Post-Surgery	10	NEGATIVE	1			II	II -
dy8n	Initial Collection	2	Initial Collection	9.6	POSITIVE	15	3.21	0.00313	III	III +	III Yes
dy8n	4WEEK	24	Post-Surgery	9	POSITIVE	13	0.55	0.00045	III	III +	III Yes
dy8n	12WEEK	80	Post-Surgery	9.7	NEGATIVE	0			III	III +	III Yes
dq9r	Initial Collection	0	Initial Collection	9.3	POSITIVE	16	2.63	0.00107	III	III -
dq9r	4WEEK	21	Post-Surgery	10	NEGATIVE	1			III	III -
dq9r	12WEEK	77	Post-Surgery	10	NEGATIVE	1			III	III -
dxff	Initial Collection	-6	Initial Collection	7.8	POSITIVE	16	6.99	0.00145	II	II -
dxff	4WEEK	25	Post-Surgery	9.3	NEGATIVE	0			II	II -
dxff	12WEEK	85	Post-Surgery	9.7	NEGATIVE	0			II	II -
dw6g	Initial Collection	-1	Initial Collection	8.9	POSITIVE	16	4.64	0.00312	III	III -
dw6g	4WEEK	25	Post-Surgery	9.7	NEGATIVE	0			III	III -
dw6g	12WEEK	74	Post-Surgery	10	NEGATIVE	0			III	III -
dw66	Initial Collection	0	Initial Collection	10	POSITIVE	16	1.82	0.00077	III	III -
dw66	4WEEK	27	Post-Surgery	10	NEGATIVE	0			III	III -
dw66	12WEEK	84	Post-Surgery	10	NEGATIVE	0			III	III -
dv9n	Initial Collection	0	Initial Collection	9.6	POSITIVE	16	48.97	0.04609	III	III -
dv9n	4WEEK	28	Post-Surgery	9.8	NEGATIVE	0			III	III -
dv9n	12WEEK	71	Post-Surgery	9.8	NEGATIVE	0			III	III -
e1vo	Initial Collection	0	Initial Collection	10	POSITIVE	13	0.5	0.00049	II	II -
e1vo	4WEEK	32	Post-Surgery	10	NEGATIVE	0			II	II -
e1vo	12WEEK	88	Post-Surgery	10	NEGATIVE	0			II	II -
e0gi	Initial Collection	0	Initial Collection	8.6	POSITIVE	14	1.68	0.00099	III	III -
e0gi	4WEEK	32	Post-Surgery	9.5	NEGATIVE	0			III	III -
e0gi	12WEEK	90	Post-Surgery	9.3	NEGATIVE	0			III	III -
dvar	Initial Collection	0	Initial Collection	10	POSITIVE	14	56.9	0.01507	III	III -
dvar	4WEEK	24	Post-Surgery	10	NEGATIVE	0			III	III -
dvar	12WEEK	82	Post-Surgery	10	NEGATIVE	0			III	III -
eax3	Initial Collection	-18	Initial Collection	9.1	POSITIVE	13	0.87	0.00066	IV	IV -
eax3	4WEEK	23	Post-Surgery	10	NEGATIVE	1			IV	IV -
eax3	12WEEK	84	Post-Surgery	9.5	NEGATIVE	0			IV	IV -
e1wd	Initial Collection	-1	Initial Collection	9.2	POSITIVE	15	1.23	0.00115	III	III +	III Yes
e1wd	4WEEK	24	Post-Surgery	9.5	POSITIVE	15	0.97	0.00039	III	III +	III Yes
e1wd	12WEEK	87	Post-Surgery	9.9	NEGATIVE	0			III	III +	III Yes
dxgm	Initial Collection	0	Initial Collection	10	NEGATIVE	0			I	I -
dxgm	4WEEK	22	Post-Surgery	10	NEGATIVE	0			I	I -
e6bt	Initial Collection	0	Initial Collection	10	NEGATIVE	1			IV	IV -
e6bt	4WEEK	29	Post-Surgery	9.2	NEGATIVE	0			IV	IV -
e6bt	12WEEK	83	Post-Surgery	8.6	NEGATIVE	0			IV	IV -
e43v	Initial Collection	-22	Initial Collection	10	POSITIVE	12	0.58	0.00035	IV	IV -
e43v	4WEEK	25	Post-Surgery	10	NEGATIVE	0			IV	IV -
e43v	12WEEK	88	Post-Surgery	10	POSITIVE	2	0.07	7.29e-05	IV	IV -
dvd1	Initial Collection	0	Initial Collection	7.4	POSITIVE	15	33.23	0.01299	IV	IV -
dvd1	4WEEK	25	Post-Surgery	10	NEGATIVE	0			IV	IV -
dvd1	12WEEK	82	Post-Surgery	9.9	NEGATIVE	0			IV	IV -
e4mv	Initial Collection	0	Initial Collection	9.7	POSITIVE	16	30.93	0.05301	IV	IV +	IV No
e4mv	4WEEK	26	Post-Surgery	10	POSITIVE	7	0.94	0.000198	IV	IV +	IV No
e4mv	12WEEK	75	Post-Surgery	10	POSITIVE	13	4.82	0.00302	IV	IV +	IV No
e23v	Initial Collection	0	Initial Collection	10	POSITIVE	12	14.56	0.01517	IV	IV +	IV No
e23v	4WEEK	25	Post-Surgery	10	POSITIVE	5	0.34	0.00036	IV	IV +	IV No
e0g1	Initial Collection	-3	Initial Collection	10	POSITIVE	16	15.41	0.00743	IV	IV +	IV No
e0g1	4WEEK	28	Post-Surgery	10	POSITIVE	2	0.48	5e-05	IV	IV +	IV No
e0g1	12WEEK	84	Post-Surgery	10	POSITIVE	10	1.52	0.00019	IV	IV +	IV No
dxfg	Initial Collection	-1	Initial Collection	9.1	POSITIVE	11	0.73	0.00091	III	III -
dxfg	4WEEK	27	Post-Surgery	10	NEGATIVE	0			III	III -
dxfg	12WEEK	80	Post-Surgery	10	NEGATIVE	0			III	III -
dyno	Initial Collection	0	Initial Collection	10	NEGATIVE	0			II	II -
dyno	4WEEK	22	Post-Surgery	10	NEGATIVE	0			II	II -
dyno	12WEEK	78	Post-Surgery	10	NEGATIVE	0			II	II -
e23j	Initial Collection	-3	Initial Collection	8.8	POSITIVE	14	0.89	0.00138	III	III -
e23j	4WEEK	27	Post-Surgery	10	NEGATIVE	0			III	III -
e23j	12WEEK	83	Post-Surgery	9.8	NEGATIVE	0			III	III -
e6l4	Initial Collection	0	Initial Collection	10	NEGATIVE	0			IV	IV -
e6l4	4WEEK	23	Post-Surgery	10	NEGATIVE	0			IV	IV -
e6l4	12WEEK	93	Post-Surgery	10	NEGATIVE	1			IV	IV -
e2zg	Initial Collection	-2	Initial Collection	9	POSITIVE	13	1.99	0.00065	III	III +	III No
e2zg	4WEEK	25	Post-Surgery	9.2	POSITIVE	13	1.3	0.00062	III	III +	III No
e2zg	12WEEK	77	Post-Surgery	8	POSITIVE	13	77.35	0.017406	III	III +	III No
dw53	Initial Collection	0	Initial Collection	10	POSITIVE	16	7.56	0.00269	III	III -
dw53	4WEEK	25	Post-Surgery	10	NEGATIVE	1			III	III -
dw53	12WEEK	78	Post-Surgery	10	NEGATIVE	1			III	III -
dw60	Initial Collection	0	Initial Collection	10	POSITIVE	16	12.34	0.01394	III	III -
dw60	4WEEK	25	Post-Surgery	10	NEGATIVE	0			III	III -
dw60	12WEEK	81	Post-Surgery	10	NEGATIVE	0			III	III -
e64j	Initial Collection	0	Initial Collection	10	POSITIVE	15	37.59	0.00972	II	II -
e64j	4WEEK	28	Post-Surgery	10	NEGATIVE	1			II	II -
e64j	12WEEK	91	Post-Surgery	10	NEGATIVE	0			II	II -
eexo	Initial Collection	-2	Initial Collection	10	NEGATIVE	0			IV	IV -
eexo	4WEEK	21	Post-Surgery	10	NEGATIVE	0			IV	IV -
eexo	12WEEK	76	Post-Surgery	9.5	NEGATIVE	0			IV	IV -
dxes	Initial Collection	-1	Initial Collection	8.8	POSITIVE	8	0.6	0.00039	I	I -
dxes	4WEEK	24	Post-Surgery	7.6	NEGATIVE	0			I	I -
dyny	Initial Collection	-2	Initial Collection	10	POSITIVE	16	2.7	0.00155	I	I -
dyny	4WEEK	26	Post-Surgery	10	NEGATIVE	0			I	I -
dxgv	Initial Collection	0	Initial Collection	10	POSITIVE	5	0.21	0.00014	IV	IV -
dxgv	4WEEK	23	Post-Surgery	10	NEGATIVE	0			IV	IV -
dxgs	Initial Collection	0	Initial Collection	10	NEGATIVE	1			I	I -
dxgs	4WEEK	29	Post-Surgery	9.7	NEGATIVE	0			I	I -
dxf4	Initial Collection	0	Initial Collection	10	POSITIVE	15	22.48	0.00554	III	III -
dxf4	4WEEK	29	Post-Surgery	10	NEGATIVE	0			III	III -
dxf4	12WEEK	71	Post-Surgery	10	NEGATIVE	0			III	III -
e0fz	Initial Collection	0	Initial Collection	10	POSITIVE	15	1.31	0.00142	I	I -
e0fz	4WEEK	27	Post-Surgery	9.1	NEGATIVE	0			I	I -
e240	Initial Collection	0	Initial Collection	10	POSITIVE	13	0.95	0.00069	III	III -
e240	4WEEK	23	Post-Surgery	9.8	NEGATIVE	0			III	III -
e240	12WEEK	83	Post-Surgery	9.8	NEGATIVE	0			III	III -
dynd	Initial Collection	0	Initial Collection	9.9	NEGATIVE	1			II	II -
dynd	4WEEK	33	Post-Surgery	10	NEGATIVE	0			II	II -
e0gk	Initial Collection	0	Initial Collection	10	POSITIVE	3	0.13	7e-05	III	III -
e0gk	4WEEK	32	Post-Surgery	9.8	NEGATIVE	0			III	III -
e0gk	12WEEK	95	Post-Surgery	10	NEGATIVE	0			III	III -
dz0y	Initial Collection	0	Initial Collection	10	POSITIVE	5	0.26	0.00017	I	I -
dz0y	4WEEK	27	Post-Surgery	10	NEGATIVE	1			I	I -
dz0y	12WEEK	83	Post-Surgery	10	NEGATIVE	0			I	I -
dzxb	Initial Collection	0	Initial Collection	10	POSITIVE	8	0.57	0.00029	III	III -
dzxb	4WEEK	26	Post-Surgery	8.5	NEGATIVE	0			III	III -
dzxb	12WEEK	89	Post-Surgery	10	POSITIVE	7	0.36	0.000263	III	III -
e437	Initial Collection	0	Initial Collection	10	POSITIVE	7	0.19	0.00013	IV	IV -
e437	4WEEK	20	Post-Surgery	10	NEGATIVE	0			IV	IV -
e437	12WEEK	97	Post-Surgery	10	NEGATIVE	0			IV	IV -
eaug	Initial Collection	-1	Initial Collection	9.1	POSITIVE	15	7.88	0.0024	III	III -
eaug	4WEEK	34	Post-Surgery	10	NEGATIVE	1			III	III -
eaug	12WEEK	83	Post-Surgery	10	NEGATIVE	1			III	III -
e0rn	Initial Collection	0	Initial Collection	7.9	POSITIVE	12	0.94	0.00046	II	II -
e0rn	4WEEK	29	Post-Surgery	10	NEGATIVE	0			II	II -
e0rn	12WEEK	91	Post-Surgery	10	NEGATIVE	0			II	II -
dyo6	Initial Collection	0	Initial Collection	10	POSITIVE	5	0.93	0.00016	II	II -
dyo6	4WEEK	27	Post-Surgery	9.9	NEGATIVE	0			II	II -
dyo6	12WEEK	78	Post-Surgery	10	NEGATIVE	0			II	II -
e4ou	Initial Collection	0	Initial Collection	10	POSITIVE	16	66.17	0.05218	IV	IV -
e4ou	4WEEK	33	Post-Surgery	9.4	NEGATIVE	0			IV	IV -
e4ou	12WEEK	82	Post-Surgery	9	NEGATIVE	0			IV	IV -
eaa5	Initial Collection	-1	Initial Collection	10	POSITIVE	14	2.24	0.00164	II	II -
eaa5	4WEEK	32	Post-Surgery	9.7	NEGATIVE	1			II	II -
eaa5	12WEEK	81	Post-Surgery	9	NEGATIVE	0			II	II -
dypp	Initial Collection	0	Initial Collection	10	POSITIVE	15	3.46	0.00164	III	III -
dypp	4WEEK	22	Post-Surgery	10	NEGATIVE	0			III	III -
dypp	12WEEK	78	Post-Surgery	10	NEGATIVE	0			III	III -
e1w8	Initial Collection	0	Initial Collection	10	POSITIVE	15	59.18	0.05273	IV	IV +	IV No
e1w8	4WEEK	29	Post-Surgery	10	POSITIVE	15	11.23	0.00454	IV	IV +	IV No
e1w8	12WEEK	70	Post-Surgery	10	POSITIVE	15	20.55	0.0136	IV	IV +	IV No
e31d	Initial Collection	-1	Initial Collection	9.1	POSITIVE	15	1402.68	0.14762	IV	IV -
e31d	4WEEK	22	Post-Surgery	10	NEGATIVE	1			IV	IV -
e31d	12WEEK	74	Post-Surgery	10	POSITIVE	12	1.17	0.000324	IV	IV -
dypz	Initial Collection	-1	Initial Collection	10	NEGATIVE	1			I	I -
dypz	4WEEK	26	Post-Surgery	10	NEGATIVE	1			I	I -
e0hn	Initial Collection	0	Initial Collection	10	POSITIVE	14	1.57	0.00117	III	III -
e0hn	4WEEK	26	Post-Surgery	10	NEGATIVE	1			III	III -
e0hn	12WEEK	89	Post-Surgery	10	NEGATIVE	0			III	III -
dymi	Initial Collection	0	Initial Collection	10	POSITIVE	15	2.37	0.00193	IV	IV -
dymi	4WEEK	28	Post-Surgery	10	NEGATIVE	0			IV	IV -
dymi	12WEEK	84	Post-Surgery	10	NEGATIVE	0			IV	IV -
e64o	Initial Collection	0	Initial Collection	8.1	POSITIVE	16	260.85	0.14913	II	II +	II No
e64o	4WEEK	27	Post-Surgery	9.5	POSITIVE	16	13.83	0.01434	II	II +	II No
e64o	12WEEK	94	Post-Surgery	9.7	POSITIVE	15	34.16	0.034517	II	II +	II No
e4nm	Initial Collection	0	Initial Collection	10	POSITIVE	16	1.67	0.00139	II	II -
e4nm	4WEEK	29	Post-Surgery	10	NEGATIVE	0			II	II -
e4nm	12WEEK	85	Post-Surgery	9.7	NEGATIVE	0			II	II -
e0ft	Initial Collection	0	Initial Collection	6.5	POSITIVE	16	46.56	0.01723	III	III -
e0ft	4WEEK	31	Post-Surgery	7.4	NEGATIVE	0			III	III -
e0ft	12WEEK	87	Post-Surgery	7.5	NEGATIVE	0			III	III -
emr4	Initial Collection	-1	Initial Collection	9.2	NEGATIVE	0			IV	IV -
emr4	4WEEK	36	Post-Surgery	10	NEGATIVE	0			IV	IV -
emr4	12WEEK	78	Post-Surgery	10	NEGATIVE	0			IV	IV -
ej18	Initial Collection	-1	Initial Collection	7.9	POSITIVE	14	51.76	0.04469	IV	IV -
ej18	4WEEK	22	Post-Surgery	8.9	NEGATIVE	0			IV	IV -
ej18	12WEEK	85	Post-Surgery	9.6	NEGATIVE	0			IV	IV -
e3u4	Initial Collection	0	Initial Collection	10	POSITIVE	16	549.77	0.19318	IV	IV +	IV No
e3u4	4WEEK	34	Post-Surgery	8.7	POSITIVE	13	1.16	0.00041	IV	IV +	IV No
e0s1	Initial Collection	0	Initial Collection	9.1	POSITIVE	6	0.23	0.00021	I	I -
e0s1	4WEEK	33	Post-Surgery	9.5	NEGATIVE	0			I	I -
e23p	Initial Collection	-4	Initial Collection	8.2	POSITIVE	16	204.8	0.08963	IV	IV +	IV No
e23p	4WEEK	22	Post-Surgery	10	POSITIVE	16	53.15	0.01052	IV	IV +	IV No
e1wp	Initial Collection	0	Initial Collection	10	POSITIVE	5	0.22	0.00023	II	II -
e1wp	4WEEK	31	Post-Surgery	8.4	NEGATIVE	1			II	II -
e1wp	12WEEK	85	Post-Surgery	8	NEGATIVE	0			II	II -
e1ws	Initial Collection	-1	Initial Collection	9.6	POSITIVE	16	2.85	0.00359	III	III -
e1ws	4WEEK	27	Post-Surgery	10	NEGATIVE	0			III	III -
e1ws	12WEEK	87	Post-Surgery	10	NEGATIVE	0			III	III -
e4oa	Initial Collection	0	Initial Collection	10	POSITIVE	3	0.16	7e-05	I	I -
e4oa	4WEEK	22	Post-Surgery	9.9	NEGATIVE	0			I	I -
e649	Initial Collection	0	Initial Collection	10	POSITIVE	16	1.96	0.00171	III	III -
e649	4WEEK	22	Post-Surgery	10	NEGATIVE	1			III	III -
e649	12WEEK	78	Post-Surgery	9.6	NEGATIVE	1			III	III -
e4om	Initial Collection	0	Initial Collection	10	POSITIVE	16	1.46	0.00119	III	III -
e4om	4WEEK	22	Post-Surgery	10	NEGATIVE	0			III	III -
e4om	12WEEK	77	Post-Surgery	10	NEGATIVE	0			III	III -
e4nz	Initial Collection	-3	Initial Collection	9.4	POSITIVE	15	3.51	0.00216	III	III +	III No
e4nz	4WEEK	21	Post-Surgery	9.2	POSITIVE	2	0.18	8e-05	III	III +	III No
e4nz	12WEEK	81	Post-Surgery	9.9	POSITIVE	9	0.96	0.000244	III	III +	III No
e3vi	Initial Collection	0	Initial Collection	10	POSITIVE	5	0.33	0.00018	III	III -
e3vi	4WEEK	22	Post-Surgery	10	NEGATIVE	0			III	III -
e3vi	12WEEK	92	Post-Surgery	9.8	NEGATIVE	0			III	III -
e1w4	Initial Collection	0	Initial Collection	10	POSITIVE	16	7.07	0.00428	II	II -
e1w4	4WEEK	27	Post-Surgery	10	NEGATIVE	1			II	II -
e1w4	12WEEK	86	Post-Surgery	10	NEGATIVE	0			II	II -
e24l	Initial Collection	0	Initial Collection	10	POSITIVE	13	0.66	0.00094	II	II -
e24l	4WEEK	34	Post-Surgery	10	NEGATIVE	0			II	II -
e24l	12WEEK	83	Post-Surgery	10	NEGATIVE	0			II	II -
e1ww	Initial Collection	0	Initial Collection	9.6	POSITIVE	16	15.59	0.00797	III	III -
e1ww	4WEEK	24	Post-Surgery	8.7	NEGATIVE	0			III	III -
e1ww	12WEEK	73	Post-Surgery	9.1	NEGATIVE	0			III	III -
e3rr	Initial Collection	0	Initial Collection	10	POSITIVE	7	0.51	0.00016	III	III -
e3rr	4WEEK	27	Post-Surgery	10	NEGATIVE	0			III	III -
e3rr	12WEEK	83	Post-Surgery	10	NEGATIVE	1			III	III -
e2zz	Initial Collection	0	Initial Collection	10	POSITIVE	5	0.21	0.0001	I	I -
e2zz	4WEEK	28	Post-Surgery	10	NEGATIVE	0			I	I -
e3ob	Initial Collection	0	Initial Collection	10	POSITIVE	15	4.26	0.00207	III	III -
e3ob	4WEEK	32	Post-Surgery	10	NEGATIVE	0			III	III -
e3ob	12WEEK	88	Post-Surgery	10	NEGATIVE	0			III	III -
e444	Initial Collection	0	Initial Collection	10	POSITIVE	16	60.76	0.03517	III	III +	III Yes
e444	4WEEK	24	Post-Surgery	10	POSITIVE	15	1.08	0.00098	III	III +	III Yes
e444	12WEEK	80	Post-Surgery	10	NEGATIVE	0			III	III +	III Yes
ejmy	Initial Collection	0	Initial Collection	10	NEGATIVE	0			IV	IV +	IV No
ejmy	4WEEK	27	Post-Surgery	7.9	POSITIVE	2	0.14	6e-05	IV	IV +	IV No
e3tl	Initial Collection	0	Initial Collection	8.2	POSITIVE	13	3.67	0.00059	III	III -
e3tl	4WEEK	24	Post-Surgery	9.6	NEGATIVE	0			III	III -
e3tl	12WEEK	76	Post-Surgery	9.6	NEGATIVE	0			III	III -
e372	Initial Collection	0	Initial Collection	10	POSITIVE	14	18.83	0.00404	III	III -
e372	4WEEK	34	Post-Surgery	10	NEGATIVE	0			III	III -
e372	12WEEK	81	Post-Surgery	10	NEGATIVE	0			III	III -
e35o	Initial Collection	0	Initial Collection	8.8	POSITIVE	15	5.16	0.00147	II	II -
e35o	4WEEK	32	Post-Surgery	10	NEGATIVE	0			II	II -
e36t	Initial Collection	0	Initial Collection	10	NEGATIVE	1			II	II -
e36t	4WEEK	33	Post-Surgery	10	NEGATIVE	0			II	II -
e36t	12WEEK	84	Post-Surgery	10	NEGATIVE	0			II	II -
e3vy	Initial Collection	0	Initial Collection	10	POSITIVE	10	0.51	0.00037	I	I -
e3vy	4WEEK	26	Post-Surgery	10	NEGATIVE	1			I	I -
e4nt	Initial Collection	0	Initial Collection	10	POSITIVE	14	0.75	0.00049	I	I -
e4nt	4WEEK	23	Post-Surgery	9.4	NEGATIVE	0			I	I -
eaw1	Initial Collection	0	Initial Collection	10	POSITIVE	16	11.7	0.00948	IV	IV +	IV Yes
eaw1	4WEEK	34	Post-Surgery	10	POSITIVE	7	0.16	0.00011	IV	IV +	IV Yes
eaw1	12WEEK	84	Post-Surgery	10	NEGATIVE	0			IV	IV +	IV Yes
e633	Initial Collection	0	Initial Collection	10	POSITIVE	15	1.77	0.00164	III	III -
e633	4WEEK	26	Post-Surgery	8.1	NEGATIVE	0			III	III -
e633	12WEEK	89	Post-Surgery	8.7	NEGATIVE	0			III	III -
e3tx	Initial Collection	-1	Initial Collection	7.2	POSITIVE	6	0.31	0.0001	I	I -
e3tx	4WEEK	34	Post-Surgery	8.2	NEGATIVE	0			I	I -
eawe	Initial Collection	-6	Initial Collection	10	POSITIVE	16	20.82	0.01454	III	III -
eawe	4WEEK	31	Post-Surgery	10	NEGATIVE	0			III	III -
eawe	12WEEK	80	Post-Surgery	10	NEGATIVE	0			III	III -
e85f	Initial Collection	0	Initial Collection	10	POSITIVE	15	5.63	0.00274	III	III -
e85f	4WEEK	28	Post-Surgery	9.7	NEGATIVE	0			III	III -
e85f	12WEEK	84	Post-Surgery	10	NEGATIVE	0			III	III -
e4oq	Initial Collection	0	Initial Collection	8.5	POSITIVE	16	10.07	0.00342	II	II +	II No
e4oq	4WEEK	30	Post-Surgery	9.1	POSITIVE	16	2.16	0.00077	II	II +	II No
e4oq	12WEEK	86	Post-Surgery	8.5	POSITIVE	16	4.84	0.001433	II	II +	II No
e6mt	Initial Collection	0	Initial Collection	10	POSITIVE	8	0.96	0.00016	II	II -
e6mt	4WEEK	31	Post-Surgery	10	NEGATIVE	0			II	II -
e6mt	12WEEK	87	Post-Surgery	10	NEGATIVE	0			II	II -
e63a	Initial Collection	0	Initial Collection	10	POSITIVE	16	135.96	0.04375	III	III -
e63a	4WEEK	29	Post-Surgery	10	NEGATIVE				III	III -
e63a	12WEEK	92	Post-Surgery	10	NEGATIVE	0			III	III -
e643	Initial Collection	0	Initial Collection	9.1	POSITIVE	13	6.86	0.00155	II	II -
e643	4WEEK	22	Post-Surgery	10	NEGATIVE	0			II	II -
e643	12WEEK	78	Post-Surgery	9.4	NEGATIVE	0			II	II -
e4oz	Initial Collection	0	Initial Collection	10	POSITIVE	16	153.9	0.11219	IV	IV +	IV No
e4oz	4WEEK	28	Post-Surgery	10	POSITIVE	15	1.09	0.00061	IV	IV +	IV No
e6kc	Initial Collection	0	Initial Collection	10	POSITIVE	16	4.36	0.00193	III	III +	III Yes
e6kc	4WEEK	27	Post-Surgery	9.8	POSITIVE	4	0.18	8e-05	III	III +	III Yes
e6kc	12WEEK	85	Post-Surgery	9.2	NEGATIVE	1			III	III +	III Yes
e4o9	Initial Collection	0	Initial Collection	10	POSITIVE	16	7	0.00456	IV	IV +	IV No
e4o9	4WEEK	28	Post-Surgery	10	POSITIVE	16	20.16	0.00752	IV	IV +	IV No
e63y	Initial Collection	0	Initial Collection	8.8	POSITIVE	14	0.86	0.00075	II	II -
e63y	4WEEK	24	Post-Surgery	10	NEGATIVE	0			II	II -
e63y	12WEEK	87	Post-Surgery	8.9	NEGATIVE	0			II	II -
e6kl	Initial Collection	0	Initial Collection	10	POSITIVE	10	0.44	0.0003	II	II -
e6kl	4WEEK	27	Post-Surgery	10	NEGATIVE	0			II	II -
e6kl	12WEEK	84	Post-Surgery	8.1	NEGATIVE	0			II	II -
e63m	Initial Collection	0	Initial Collection	10	POSITIVE	10	0.53	0.00028	II	II -
e63m	4WEEK	22	Post-Surgery	10	NEGATIVE	1			II	II -
e63m	12WEEK	85	Post-Surgery	10	NEGATIVE	0			II	II -
ej1c	Initial Collection	0	Initial Collection	10	POSITIVE	16	4.73	0.00313	IV	IV -
ej1c	4WEEK	24	Post-Surgery	8.9	NEGATIVE	0			IV	IV -
ej1c	12WEEK	76	Post-Surgery	10	NEGATIVE	1			IV	IV -
eaa7	Initial Collection	-1	Initial Collection	10	POSITIVE	16	11.64	0.00732	III	III -
eaa7	4WEEK	27	Post-Surgery	10	NEGATIVE	0			III	III -
eaa7	12WEEK	83	Post-Surgery	10	NEGATIVE	0			III	III -
e6k3	Initial Collection	0	Initial Collection	9.4	POSITIVE	16	6.49	0.00409	IV	IV +	IV No
e6k3	4WEEK	27	Post-Surgery	9.4	POSITIVE	16	8.3	0.01455	IV	IV +	IV No
e6k3	12WEEK	83	Post-Surgery	9.6	POSITIVE	14	1.58	0.00079	IV	IV +	IV No
e6o7	Initial Collection	-1	Initial Collection	10	POSITIVE	16	2.12	0.00141	II	II -
e6o7	4WEEK	23	Post-Surgery	10	NEGATIVE	0			II	II -
e6o7	12WEEK	86	Post-Surgery	10	NEGATIVE	0			II	II -
e6o3	Initial Collection	0	Initial Collection	10	POSITIVE	16	2.9	0.00185	II	II +	II Yes
e6o3	4WEEK	30	Post-Surgery	10	POSITIVE	7	0.19	0.00012	II	II +	II Yes
e6o3	12WEEK	79	Post-Surgery	10	NEGATIVE	0			II	II +	II Yes
e7xj	Initial Collection	-2	Initial Collection	10	POSITIVE	5	0.95	0.00027	III	III -
e7xj	4WEEK	35	Post-Surgery	9.9	NEGATIVE	0			III	III -
e7xj	12WEEK	74	Post-Surgery	10	NEGATIVE	0			III	III -
e800	Initial Collection	0	Initial Collection	10	POSITIVE	15	0.53	0.00032	IV	IV -
e800	4WEEK	29	Post-Surgery	8.9	NEGATIVE	0			IV	IV -
e800	12WEEK	78	Post-Surgery	8.9	NEGATIVE	0			IV	IV -
e6kw	Initial Collection	0	Initial Collection	10	POSITIVE	13	4.22	0.0041	III	III -
e6kw	4WEEK	29	Post-Surgery	10	NEGATIVE	1			III	III -
e6kw	12WEEK	71	Post-Surgery	10	NEGATIVE	1			III	III -
e80t	Initial Collection	-2	Initial Collection	8.8	POSITIVE	5	0.17	0.00015	II	II -
e80t	4WEEK	39	Post-Surgery	8.3	NEGATIVE	0			II	II -
e80t	12WEEK	74	Post-Surgery	7.9	NEGATIVE	0			II	II -
e80h	Initial Collection	0	Initial Collection	9.8	NEGATIVE	0			I	I -
e80h	4WEEK	29	Post-Surgery	8.8	NEGATIVE	1			I	I -
ebp7	Initial Collection	-1	Initial Collection	8.9	POSITIVE	10	0.26	0.00047	III	III -
ebp7	4WEEK	27	Post-Surgery	9.6	NEGATIVE	0			III	III -
ebp7	12WEEK	83	Post-Surgery	10	NEGATIVE	0			III	III -
e7wu	Initial Collection	0	Initial Collection	5.1	POSITIVE	4	0.45	0.00015	II	II -
e7wu	4WEEK	32	Post-Surgery	10	NEGATIVE	0			II	II -
e7wu	12WEEK	76	Post-Surgery	9.4	NEGATIVE	0			II	II -
e7xv	Initial Collection	-2	Initial Collection	10	POSITIVE	16	6.77	0.00815	II	II -
e7xv	4WEEK	28	Post-Surgery	9	NEGATIVE	0			II	II -
e7xv	12WEEK	91	Post-Surgery	8.5	NEGATIVE	0			II	II -
e81c	Initial Collection	0	Initial Collection	9.5	POSITIVE	16	1.84	0.00162	III	III -
e81c	4WEEK	25	Post-Surgery	9.9	NEGATIVE	1			III	III -
e802	Initial Collection	0	Initial Collection	10	POSITIVE	16	4.56	0.00662	II	II -
e802	4WEEK	27	Post-Surgery	10	NEGATIVE	0			II	II -
e802	12WEEK	74	Post-Surgery	10	NEGATIVE	0			II	II -
eaan	Initial Collection	0	Initial Collection	8.6	POSITIVE	16	56.15	0.03534	II	II -
eaan	4WEEK	23	Post-Surgery	10	NEGATIVE	0			II	II -
eaan	12WEEK	84	Post-Surgery	9.3	POSITIVE	5	0.26	0.000334	II	II -
e84k	Initial Collection	0	Initial Collection	10	POSITIVE	5	0.24	0.00022	I	I -
e84k	4WEEK	32	Post-Surgery	10	NEGATIVE	1			I	I -
eav8	Initial Collection	-1	Initial Collection	8.8	POSITIVE	16	30.45	0.00471	II	II -
eav8	4WEEK	30	Post-Surgery	10	NEGATIVE	1			II	II -
eav8	12WEEK	72	Post-Surgery	10	NEGATIVE	1			II	II -
eawr	Initial Collection	-3	Initial Collection	10	POSITIVE	16	3.83	0.00265	III	III -
eawr	4WEEK	25	Post-Surgery	8.8	NEGATIVE	1			III	III -
eawr	12WEEK	71	Post-Surgery	8.7	POSITIVE	2	0.03	3.94e-05	III	III -
edgy	Initial Collection	-1	Initial Collection	8.4	NEGATIVE	1			IV	IV -
edgy	4WEEK	25	Post-Surgery	9.9	NEGATIVE	1			IV	IV -
edgy	12WEEK	77	Post-Surgery	8.7	NEGATIVE	0			IV	IV -
eawh	Initial Collection	-4	Initial Collection	10	POSITIVE	16	64.41	0.03562	III	III +	III No
eawh	4WEEK	31	Post-Surgery	10	POSITIVE	16	154.83	0.15364	III	III +	III No
eawh	12WEEK	80	Post-Surgery	10	POSITIVE	16	24.56	0.00525	III	III +	III No
esvl	Initial Collection	-2	Initial Collection	8.1	POSITIVE	9	0.66	0.000397	II	II -
esvl	4WEEK	26	Post-Surgery	10	NEGATIVE	1			II	II -
esvl	12WEEK	117	Post-Surgery	8.7	NEGATIVE	0			II	II -
e7xr	Initial Collection	0	Initial Collection	7.2	POSITIVE	15	7.1	0.00326	II	II -
e7xr	4WEEK	31	Post-Surgery	9.8	NEGATIVE	0			II	II -
eewv	Initial Collection	0	Initial Collection	10	NEGATIVE	0			II	II -
eewv	4WEEK	30	Post-Surgery	9.6	NEGATIVE	0			II	II -
eewv	12WEEK	93	Post-Surgery	9.5	NEGATIVE	0			II	II -
eaa8	Initial Collection	0	Initial Collection	10	POSITIVE	15	17.12	0.00893	II	II -
eaa8	4WEEK	30	Post-Surgery	10	NEGATIVE	0			II	II -
eaa8	12WEEK	86	Post-Surgery	10	NEGATIVE	0			II	II -
emt9	Initial Collection	0	Initial Collection	8.6	POSITIVE	16	37.48	0.02086	IV	IV +	IV No
emt9	4WEEK	30	Post-Surgery	8.1	POSITIVE	16	49.75	0.01414	IV	IV +	IV No
eaaq	Initial Collection	0	Initial Collection	10	POSITIVE	16	44.36	0.02302	II	II -
eaaq	4WEEK	31	Post-Surgery	10	NEGATIVE	0			II	II -
eaaq	12WEEK	87	Post-Surgery	10	NEGATIVE	0			II	II -
ec4l	Initial Collection	0	Initial Collection	10	POSITIVE	16	63.57	0.02387	II	II -
ec4l	4WEEK	28	Post-Surgery	10	NEGATIVE	0			II	II -
ebc2	Initial Collection	0	Initial Collection	9.8	POSITIVE	6	0.28	0.00014	III	III -
ebc2	4WEEK	25	Post-Surgery	9.6	NEGATIVE	1			III	III -
ebc2	12WEEK	74	Post-Surgery	9.7	NEGATIVE	0			III	III -
eexy	Initial Collection	0	Initial Collection	8.1	POSITIVE	16	6.94	0.00459	III	III -
eexy	4WEEK	27	Post-Surgery	9.6	NEGATIVE	0			III	III -
eexy	12WEEK	76	Post-Surgery	9.7	NEGATIVE	0			III	III -
eemv	Initial Collection	-1	Initial Collection	8.5	POSITIVE	16	4.3	0.00158	II	II -
eemv	4WEEK	24	Post-Surgery	10	NEGATIVE	0			II	II -
ebp1	Initial Collection	0	Initial Collection	10	POSITIVE	8	0.28	0.00018	I	I -
ebp1	4WEEK	27	Post-Surgery	10	NEGATIVE	0			I	I -
eaux	Initial Collection	0	Initial Collection	8.9	POSITIVE	15	4.83	0.00369	IV	IV -
eaux	4WEEK	26	Post-Surgery	10	NEGATIVE	0			IV	IV -
eaux	12WEEK	82	Post-Surgery	10	NEGATIVE	0			IV	IV -
eatq	Initial Collection	0	Initial Collection	10	POSITIVE	15	7.87	0.00811	III	III -
eatq	4WEEK	23	Post-Surgery	9.8	NEGATIVE	0			III	III -
eatq	12WEEK	79	Post-Surgery	9.7	NEGATIVE	1			III	III -
ec36	Initial Collection	0	Initial Collection	9.9	POSITIVE	16	3.06	0.001675	II	II -
ec36	4WEEK	25	Post-Surgery	10	NEGATIVE	0			II	II -
ec36	12WEEK	88	Post-Surgery	10	NEGATIVE	0			II	II -
eav4	Initial Collection	0	Initial Collection	10	POSITIVE	15	1.64	0.00076	II	II -
eav4	4WEEK	22	Post-Surgery	10	NEGATIVE	0			II	II -
eav4	12WEEK	78	Post-Surgery	10	NEGATIVE	0			II	II -
eemb	Initial Collection	-4	Initial Collection	6.5	POSITIVE	15	797.26	0.26047	IV	IV -
eemb	4WEEK	22	Post-Surgery	9.6	NEGATIVE	1			IV	IV -
eemb	12WEEK	71	Post-Surgery	9	NEGATIVE	0			IV	IV -
eey5	Initial Collection	0	Initial Collection	10	POSITIVE	16	1.99	0.00155	III	III -
eey5	4WEEK	23	Post-Surgery	10	NEGATIVE	0			III	III -
eey5	12WEEK	97	Post-Surgery	10	NEGATIVE	0			III	III -
ec3y	4WEEK	32	Post-Surgery	10	NEGATIVE	0			II	II -
ec3y	12WEEK	74	Post-Surgery	10	NEGATIVE	0			II	II -
ec31	Initial Collection	0	Initial Collection	10	POSITIVE	11	0.51	0.00055	III	III -
ec31	4WEEK	33	Post-Surgery	9.4	NEGATIVE	0			III	III -
ec31	12WEEK	74	Post-Surgery	9.7	NEGATIVE	0			III	III -
ebpm	Initial Collection	-1	Initial Collection	10	POSITIVE	16	36.45	0.03034	IV	IV -
ebpm	4WEEK	27	Post-Surgery	10	NEGATIVE	0			IV	IV -
ebpm	12WEEK	83	Post-Surgery	10	NEGATIVE	0			IV	IV -
ec2v	Initial Collection	0	Initial Collection	10	POSITIVE	16	14.05	0.01028	IV	IV -
ec2v	4WEEK	27	Post-Surgery	10	NEGATIVE	0			IV	IV -
ebft	Initial Collection	0	Initial Collection	10	POSITIVE	13	1.54	0.00053	III	III -
ebft	4WEEK	32	Post-Surgery	10	NEGATIVE	0			III	III -
ebft	12WEEK	88	Post-Surgery	10	NEGATIVE	0			III	III -
[truncated: 902 more rows]
